# Supplementary material for: Aggressive signaling among competing species of birds
Source: PeerJ. 2022 Jun 13;10:e13431. doi: 10.7717/peerj.13431 (PMC9202552; doi:10.7717/peerj.13431)
Supplement: Supplemental Information 1 [file peerj-10-13431-s001.csv]

focal.interaction	signaling.IOC	signaling.family	signaling.genus	signaling.species	receiving.IOC	receiving.family	receiving.genus	receiving.species	interaction	substrate	body.orientation	head.position	wing.position	shoulder.position	bill.position	tail.position	feet.position	closest.point	relation.to.intra.signal	relation.to.intraspecific.signal.reference	notes	source.format	source.description	source	link	continent	credit	mouth	bill	face/throat	breast	belly	sides	crown	nape/back	shoulders	upperwings	underwings	uppertail	uppertail.coverts	undertail	undertail.coverts	tarsal.feathers	legs/feet	red/pink/orange/yellow	black	white	dark/white contrast	blue/green/violet
1	167	Tinamidae	Rhynchotus	rufescens	5640	Charadriidae	Vanellus	chilensis	threat.defense	in.air	feet.forward	held.back.upward	spread.outward	underwing.forward	closed.forward	not.visible	extended	feet	unknown	NA	defensive response to attack by Vanellus; in air	photo	Just when a Quero-Quero attacks a partridge that was crossing its territory. Guided by Hyroia.	https://www.wikiaves.com.br/3137043	https://www.wikiaves.com.br/3137043	South America	Ronaldo L. Oliveira	0	0	0	1	3	0	0	0	0	0	3	0	0	0	0	0	2	2	0	0	0	NA
2	350	Cracidae	Penelope	jacquacu	1143	Phasianidae	Gallus	gallus	threat	on.ground	forward.upright	forward.upright	partially.spread	underwing.forward	closed.forward	trailing.notfanned	on.substrate	breast	unknown	NA	both on ground; guan coming in to corn for chickens at rural farm; chicken is white domestic	photo	Registration made with the cell phone by the owner Cicera, I found it very nice, according to her the bird comes every week to thread the corn.	http://en.wikiaves.com/1886997	http://en.wikiaves.com/1886997	South America	Nilson Oliveira	0	0	3	3	0	0	1	0	0	0	0	0	0	0	0	0	0	3	2	0	0	0
3	1143	Phasianidae	Gallus	gallus	350	Cracidae	Penelope	jacquacu	threat	on.ground	forward.lowered	forward.lowered	closed.held.slightly.out	wing.closed.shoulder.visible	not.visible	partlyraised.fanned	on.substrate	bill	same	https://www.youtube.com/watch?v=L_m8KU9dLI4	both on ground; guan coming in to corn for chickens at rural farm; chicken is white domestic	photo	Registration made with the cell phone by the owner Cicera, I found it very nice, according to her the bird comes every week to thread the corn.	http://en.wikiaves.com/1886997	http://en.wikiaves.com/1886997	South America	Nilson Oliveira	0	1	3	1	1	0	1	0	0	0	0	1	1	0	0	0	0	2	1	2	0	0
4	1296	Anatidae	Dendrocygna	viduata	1302	Anatidae	Dendrocygna	bicolor	threat	on.ground	forward.lowered	forward.lowered	closed.raised.off.back	wing.closed.shoulder.concealed	open.forward	not.visible	on.substrate	bill	same	photos in WikiAves, and elsewhere (e.g., http://en.wikiaves.com/379356; https://macaulaylibrary.org/asset/478383)	two white-faced displaying at fulvous, who is retreating	photo	A lonely shin guinea pig slept in the middle of a large flock of irerês, on the banks of one of Ibirapuera's lakes. An hour later she gets up and the irerês go after her, unfriendly.	http://en.wikiaves.com/2992060	http://en.wikiaves.com/2992060	South America	Cristina Rappa	3	1	3	0	0	0	0	2	0	0	0	0	0	0	0	0	0	NA	1	1	3	NA
5	1297	Anatidae	Dendrocygna	autumnalis	1296	Anatidae	Dendrocygna	viduata	threat	in.water	side.oriented	forward.lowered	closed.flat	wing.closed.shoulder.visible	open.forward	trailing.notfanned	on.substrate	bill	same	photos in WikiAves (e.g., http://en.wikiaves.com/1024411: see bird on left)	bird in centre	photo	The cabeca clown was threatening the irerê.	http://en.wikiaves.com/3636535	http://en.wikiaves.com/3636535	South America	Djalma Ribeiro Junior	3	3	3	0	0	0	0	0	0	0	0	0	0	0	0	0	0	3	1	0	0	0
6	1297	Anatidae	Dendrocygna	autumnalis	1302	Anatidae	Dendrocygna	bicolor	threat	in.water	forward.lowered	forward.lowered	closed.raised.off.back	wing.closed.shoulder.visible	open.forward	trailing.notfanned	on.substrate	bill	same	photos in WikiAves (e.g., http://en.wikiaves.com/1024411: see bird on left)	3 aggressive birds in water (one lunging)	photo	none	http://en.wikiaves.com/3279633	http://en.wikiaves.com/3279633	South America	Eduardo Augusto Ferreira	2	3	2	0	0	0	0	2	0	0	0	0	0	0	0	0	0	3	1	0	0	0
7	1297	Anatidae	Dendrocygna	autumnalis	1302	Anatidae	Dendrocygna	bicolor	threat	in.air	forward.lowered	forward.lowered	flapping	wing.horizontal	open.forward	trailing.notfanned	hanging	bill	same	photos in WikiAves (e.g., http://en.wikiaves.com/1024411: see bird on right)	bird flying in	photo	none	http://en.wikiaves.com/3278264	http://en.wikiaves.com/3278264	South America	Afonso Carlos Santos	3	2	2	1	0	0	0	0	0	1	0	0	0	0	0	0	0	3	1	0	1	0
8	1297	Anatidae	Dendrocygna	autumnalis	1302	Anatidae	Dendrocygna	bicolor	threat	in.water	forward.lowered	forward.lowered	closed.raised.off.back	wing.closed.shoulder.visible	open.forward	trailing.notfanned	on.substrate	bill	same	photos in WikiAves (e.g., http://en.wikiaves.com/1024411: see bird on left)	bird in water on right	photo	none	http://en.wikiaves.com/3278264	http://en.wikiaves.com/3278264	South America	Afonso Carlos Santos	2	3	1	0	0	0	0	2	0	1	0	0	0	0	0	0	0	3	1	0	0	0
9	1302	Anatidae	Dendrocygna	bicolor	1297	Anatidae	Dendrocygna	autumnalis	threat.defense	in.water	forward.normal	forward.normal	closed.flat	wing.closed.shoulder.concealed	open.forward	trailing.notfanned	on.substrate	bill	same	videos from Macaulay library (e.g., https://macaulaylibrary.org/asset/201249711; https://macaulaylibrary.org/asset/454058)	two signalling birds on left; did not use retreating bird in center	photo	none	http://en.wikiaves.com/3279633	http://en.wikiaves.com/3279633	South America	Eduardo Augusto Ferreira	3	3	0	1	1	0	0	0	0	0	0	0	0	0	0	0	0	1	3	0	0	NA
10	1302	Anatidae	Dendrocygna	bicolor	1297	Anatidae	Dendrocygna	autumnalis	threat.defense	in.water	forward.normal	forward.normal	closed.flat	wing.closed.shoulder.concealed	open.forward	trailing.notfanned	on.substrate	bill	same	videos from Macaulay library (e.g., https://macaulaylibrary.org/asset/201249711; https://macaulaylibrary.org/asset/454058)	birds centre left with open bills	photo	none	http://en.wikiaves.com/3278264	http://en.wikiaves.com/3278264	South America	Afonso Carlos Santos	3	3	1	1	0	0	0	0	0	0	0	0	0	0	0	0	0	1	3	0	0	NA
11	1302	Anatidae	Dendrocygna	bicolor	1297	Anatidae	Dendrocygna	autumnalis	threat.defense	in.water	forward.upright	forward.upright	closed.flat	wing.closed.shoulder.concealed	open.forward	trailing.notfanned	on.substrate	bill	similar	videos from Macaulay library (e.g., https://macaulaylibrary.org/asset/201249711; https://macaulaylibrary.org/asset/454058)	bird centre right, upright posture	photo	none	http://en.wikiaves.com/3278264	http://en.wikiaves.com/3278264	South America	Afonso Carlos Santos	2	2	3	1	0	0	0	0	0	0	0	0	0	0	0	0	1	0	3	2	1	NA
12	1450	Anatidae	Amazonetta	brasiliensis	5271	Rallidae	Gallinula	galeata	threat.defense	in.water	forward.upright	forward.upright	closed.raised.off.back	wing.closed.shoulder.concealed	open.forward	not.visible	on.substrate	bill	similar	similar to birds on substrate (e.g., http://en.wikiaves.com/1589598); variation in wing position in inttraspecific interactions	male in foreground	photo	Falling out with a red foot.	http://en.wikiaves.com/371061	http://en.wikiaves.com/371061	South America	Luciano Monferrari	3	3	2	0	0	0	0	0	0	1	0	0	0	0	0	0	0	3	0	0	0	0
13	2448	Trochilidae	Phaethornis	pretrei	3273	Trochilidae	Heliomaster	squamosus	threat	in.air	forward.upright	forward.upright	flapping	underwing.forward	not.visible	down.notfanned	not.visible	bill	same	photos in WikiAves (e.g., http://en.wikiaves.com/2061422)	birds displaying in air; only back visible - used other photos of front to infer colour patches showing	photo	The aerial dispute between the beak and the white tail was intense, but there was no physical aggression. They just strutted.	http://en.wikiaves.com/640519	http://en.wikiaves.com/640519	South America	Antonio Vilela	0	1	3	2	2	0	0	0	0	0	0	0	0	0	0	0	0	1	2	1	0	1
14	2522	Trochilidae	Eupetomena	macroura	2544	Trochilidae	Colibri	serrirostris	threat	in.air	forward.upright	forward.lowered	flapping	underwing.forward	closed.forward	down.fanned	partly.extended	bill	same	photos in WikiAves (e.g., http://en.wikiaves.com/2365642)	displaying in air	photo	Bullshit with a violet ear!	http://en.wikiaves.com/3159634	http://en.wikiaves.com/3159634	South America	Rogério de Castro	0	3	3	2	0	0	0	0	0	0	0	0	0	1	0	0	0	NA	1	NA	NA	3
15	2522	Trochilidae	Eupetomena	macroura	2553	Trochilidae	Anthracothorax	nigricollis	threat	in.air	forward.upright	forward.lowered	flapping	underwing.forward	closed.forward	down.fanned	tucked.up	bill	same	photos in WikiAves (e.g., http://en.wikiaves.com/2365642)	hovering in front of sitting anthracothorax, which is turning to look	photo	Fighting with the Black-robed Hummingbird (Anthracothorax nigricollis)	http://en.wikiaves.com/2022844	http://en.wikiaves.com/2022844	South America	Karoline Ceron	0	2	3	1	0	0	0	0	0	0	2	0	0	1	0	0	0	NA	0	NA	NA	3
16	2522	Trochilidae	Eupetomena	macroura	2576	Trochilidae	Chrysolampis	mosquitus	threat	in.air	forward.upright	forward.lowered	flapping	underwing.forward	closed.forward	down.fanned	extended	bill	same	photos in WikiAves (e.g., http://en.wikiaves.com/2365642)	both coming together in the air and facing off	photo	After four days in my yard, the red hummingbird got tired of being attacked by scissors and never came back. In this photo I was focusing on the red that was sitting quietly, when the scissors appeared. Unfortunately there is always a stick to get in the way.	http://en.wikiaves.com/184409	http://en.wikiaves.com/184409	South America	Adams Serra	0	1	3	2	0	0	0	0	0	0	1	0	0	0	1	0	1	NA	1	NA	NA	3
17	2522	Trochilidae	Eupetomena	macroura	32565	Thraupidae	Thraupis	sayaca	threat	in.air	forward.upright	forward.lowered	flapping	underwing.forward	closed.forward	down.fanned	tucked.up	bill	same	photos in WikiAves (fights at flowers, feeders; e.g., http://en.wikiaves.com/2365642)	display while hovering in air towards tanager	photo	threat display towards fleeing tanager; Campos do Jordão, Sao Paulo, Brasil	http://en.wikiaves.com/701582	http://en.wikiaves.com/701582	South America	Rosemari Julio	0	2	3	1	0	0	0	0	0	0	1	0	0	1	0	0	0	NA	1	NA	NA	3
18	2522	Trochilidae	Eupetomena	macroura	32779	Thraupidae	Tangara	cayana	threat	in.air	forward.upright	forward.upright	flapping	underwing.forward	not.visible	down.fanned	not.visible	bill	same	photos in WikiAves (e.g., http://en.wikiaves.com/3762358)	tanager perched, hummingbird in flight	photo	Fight between Saira and Beija Flor Tesoura over the disputed perch on the porch of the house.	http://en.wikiaves.com/1795336	http://en.wikiaves.com/1795336	South America	Rodrigo Bittencourt	0	1	3	1	0	0	0	0	0	0	1	0	0	1	0	0	0	NA	1	NA	NA	3
19	2522	Trochilidae	Eupetomena	macroura	32867	Thraupidae	Dacnis	cayana	threat	in.air	forward.upright	forward.lowered	flapping	underwing.forward	not.visible	down.fanned	tucked.up	bill	same	photos in WikiAves (e.g., http://en.wikiaves.com/2365642)	at nectar feeder, hummingbird displaying in air, dacnis on perch	photo	Beija-flor thinks it's his drinker, but this blue Saí there doesn't really agree ...	http://en.wikiaves.com/149494	http://en.wikiaves.com/149494	South America	Pedro Perez	0	1	3	1	0	0	0	0	0	0	1	0	0	1	0	0	0	NA	1	NA	NA	3
20	2522	Trochilidae	Eupetomena	macroura	33426	Thraupidae	Coereba	flaveola	threat	in.air	forward.upright	forward.upright	flapping	underwing.forward	closed.forward	down.fanned	tucked.up	bill	same	photos in WikiAves (e.g., http://en.wikiaves.com/2365642)	hummingbird in air, bananaquit in tree	photo	Defending their space from a cambacica, they fought for hours, all of this in their backyard ...	http://en.wikiaves.com/1027169	http://en.wikiaves.com/1027169	South America	Mario Duarte	0	1	3	1	1	0	0	0	0	0	1	0	0	1	0	0	0	NA	1	NA	NA	3
21	2522	Trochilidae	Eupetomena	macroura	33426	Thraupidae	Coereba	flaveola	threat	on.perch	forward.upright	forward.upright	raised.upward	wing.horizontal	closed.forward	down.fanned	on.substrate	bill	similar	photos in WikiAves (e.g., http://en.wikiaves.com/2365642)	both on branches, hummingbird displaying towards bananaquit	photo	Complicated relationship ...	http://en.wikiaves.com/1480656	http://en.wikiaves.com/1480656	South America	Christian Minoru	0	0	3	2	2	0	0	0	0	0	1	0	0	1	0	0	0	NA	2	NA	NA	3
22	2532	Trochilidae	Florisuga	fusca	2759	Trochilidae	Leucochloris	albicollis	threat	in.air	forward.upright	forward.lowered	flapping	underwing.forward	closed.forward	down.fanned	tucked.up	bill	same	photos in WikiAves (e.g., http://en.wikiaves.com/4287635)	Hummingbirds displaying in air	photo	The White-throated Hummingbird is not weak !!!!!! he took over a drinking fountain and would not let others get close. Quarrelsome pet !!!!! SERIES: Birds from my garden	http://en.wikiaves.com/855123	http://en.wikiaves.com/855123	South America	Luis Alberto	0	1	3	1	1	0	0	0	0	0	0	0	0	2	1	0	0	NA	2	2	1	0
23	2534	Trochilidae	Colibri	delphinae	2541	Trochilidae	Colibri	coruscans	threat	in.air	forward.upright	forward.lowered	flapping	underwing.forward	not.visible	down.fanned	not.visible	bill	same	https://www.naturepl.com/stock-photo-sparkling-violetear-colibri-coruscans-fighting-at-jardin-encantado-image01544300.html	birds fighting in air- C. coruscans facing camera, but partially obscured by branch and C. delphinae, which has his back to camera	photo	Brown and Sparkling Violet-ear Fighting	https://www.hbw.com/ibc/photo/brown-violet-ear-colibri-delphinae/brown-and-sparkling-violet-ear-fighting	https://www.hbw.com/ibc/photo/brown-violet-ear-colibri-delphinae/brown-and-sparkling-violet-ear-fighting	South America	Guy Poisson	0	0	3	2	0	0	0	0	0	0	0	0	0	0	1	0	1	NA	0	0	0	1
24	2541	Trochilidae	Colibri	coruscans	2534	Trochilidae	Colibri	delphinae	threat	in.air	forward.upright	forward.lowered	flapping	underwing.forward	closed.forward	down.fanned	tucked.up	bill	same	https://www.naturepl.com/stock-photo-sparkling-violetear-colibri-coruscans-fighting-at-jardin-encantado-image01544300.html	birds fighting in air- C. coruscans facing camera, but partially obscured by branch and C. delphinae, which has his back to camera	photo	Brown and Sparkling Violet-ear Fighting	https://www.hbw.com/ibc/photo/brown-violet-ear-colibri-delphinae/brown-and-sparkling-violet-ear-fighting	https://www.hbw.com/ibc/photo/brown-violet-ear-colibri-delphinae/brown-and-sparkling-violet-ear-fighting	South America	Guy Poisson	0	0	3	3	2	0	0	0	0	0	0	0	0	0	0	0	0	NA	0	0	0	3
25	2544	Trochilidae	Colibri	serrirostris	2954	Trochilidae	Clytolaema	rubricauda	threat	in.air	forward.normal	forward.normal	flapping	underwing.forward	closed.forward	trailing.notfanned	tucked.up	bill	similar	photos in WikiAves (some show tail fanned; e.g., http://en.wikiaves.com/115213)	birds displaying in air	photo	Action: dueling with a violet-eared hummingbird!	http://en.wikiaves.com/325619	http://en.wikiaves.com/325619	South America	Júlio Silveira	0	0	3	3	1	0	0	0	0	0	0	0	0	0	0	0	0	NA	1	0	0	3
26	2576	Trochilidae	Chrysolampis	mosquitus	2522	Trochilidae	Eupetomena	macroura	threat.defense	on.perch	forward.upright	forward.normal	raised.upward	wing.horizontal	open.forward	down.fanned	not.visible	bill	same	https://stock.adobe.com/ca/images/two-hummingbird-fight-red-and-yellow-ruby-topaz-hummingbird-chrysolampis-mosquitus-flying-with-open-wings-frontal-look-with-glossy-orange-head-spread-tail-tobago-island-trinidad-and-tobago/229240638	Chrysolampis on perch, Eupetomena attacking	photo	After four days in my yard, the red hummingbird got tired of being attacked by scissors and never came back. In this photo I was focusing on the red that was sitting quietly, when the scissors appeared. Unfortunately there is always a stick to get in the way.	http://en.wikiaves.com/184409	http://en.wikiaves.com/184409	South America	Adams Serra	0	1	3	0	0	0	0	0	0	0	0	0	0	1	1	0	0	3	0	0	0	0
27	2604	Trochilidae	Lophornis	chalybeus	2723	Trochilidae	Thalurania	glaucopis	threat	in.air	forward.normal	forward.lowered	flapping	underwing.forward	closed.forward	trailing.notfanned	extended	bill	same	photos in WikiAves (e.g., http://en.wikiaves.com/3396310)	L. chalybeus challenging from the air	photo	In the great company of Cleber Ferreira, Ricardo Gentil, Marco Guedes and Fabio Souza (the guy who knows everything and a little more about the birds of Ubatuba). Special thanks to Jonas, whom I had the pleasure of meeting on the visit to his beautiful site. I spent most of the time investing in photos of the green tuft, which for me is the star of the place. I got this image of the fight with th…	http://en.wikiaves.com/990171	http://en.wikiaves.com/990171	South America	Daniel Mello	0	1	3	0	0	0	0	0	0	0	0	0	0	0	0	0	1	NA	1	3	0	3
28	2604	Trochilidae	Lophornis	chalybeus	2723	Trochilidae	Thalurania	glaucopis	threat	in.air	forward.upright	forward.lowered	flapping	underwing.forward	closed.forward	down.notfanned	extended	bill	same	photos in WikiAves (e.g., http://en.wikiaves.com/3396310; http://en.wikiaves.com/380406)	L. chalybeus displaying to Thalurania sitting on branch from the air	photo	none	http://en.wikiaves.com/384131	http://en.wikiaves.com/384131	South America	Aluisio Ferreira	0	1	3	0	0	0	0	0	0	0	0	0	0	0	0	0	2	NA	1	2	1	1
29	2759	Trochilidae	Leucochloris	albicollis	2532	Trochilidae	Florisuga	fusca	threat	in.air	forward.upright	forward.normal	flapping	underwing.forward	open.forward	down.fanned	tucked.up	bill	similar	photos in WikiAves (e.g., http://en.wikiaves.com/658777), but others sometimes show closed tails and bills (e.g., http://en.wikiaves.com/771351)	Hummingbirds displaying in air	photo	The White-throated Hummingbird is not weak !!!!!! he took over a drinking fountain and would not let others get close. Quarrelsome pet !!!!! SERIES: Birds from my garden	http://en.wikiaves.com/855123	http://en.wikiaves.com/855123	South America	Luis Alberto	3	3	1	0	0	0	0	0	0	0	0	0	0	1	1	0	0	2	1	1	2	1
30	2759	Trochilidae	Leucochloris	albicollis	2532	Trochilidae	Florisuga	fusca	threat	on.perch	forward.lowered	forward.lowered	spread.outward	wing.horizontal	open.forward	trailing.fanned	on.substrate	bill	similar	photos in WikiAves (e.g., http://en.wikiaves.com/658777), but others sometimes show closed tails and bills (e.g., http://en.wikiaves.com/771351)	both perched, white-throated displaying	photo	none	http://en.wikiaves.com/1146211	http://en.wikiaves.com/1146211	South America	Rogério Oliveira	2	3	2	1	0	0	0	0	0	1	0	0	0	0	0	0	0	3	0	2	2	2
31	2954	Trochilidae	Clytolaema	rubricauda	2544	Trochilidae	Colibri	serrirostris	threat	in.air	forward.upright	forward.upright	flapping	underwing.forward	closed.forward	down.fanned	not.visible	bill	same	photos in WikiAves (e.g., http://en.wikiaves.com/3293241)	birds displaying in air	photo	Action: dueling with a violet-eared hummingbird!	http://en.wikiaves.com/325619	http://en.wikiaves.com/325619	South America	Júlio Silveira	0	0	1	2	2	0	0	0	0	0	0	0	0	1	1	0	0	2	0	0	0	2
32	2954	Trochilidae	Clytolaema	rubricauda	32867	Thraupidae	Dacnis	cayana	threat	in.air	forward.upright	forward.upright	flapping	underwing.forward	closed.forward	down.fanned	extended	bill	same	photos in WikiAves (e.g., http://en.wikiaves.com/124137)	ruby in air, just off perch; male dacnis on perch, but facing away - could not use	photo	none	http://en.wikiaves.com/2175777	http://en.wikiaves.com/2175777	South America	Luis Maluf	0	0	2	0	1	0	0	0	1	0	1	0	0	1	1	0	1	3	1	0	0	3
33	3256	Trochilidae	Heliothryx	auritus	14951	Tyrannidae	Zimmerius	acer	threat	in.air	forward.upright	forward.upright	flapping	underwing.forward	closed.forward	down.fanned	not.visible	bill	unknown	NA	fairy hovering in air, tyrannulet perched, leaning out toward fairy	photo	I found the dispute with a Blue-cheeked Hummingbird (Heliothryx auritus) interesting, which was also part of a mixed flock passing by the tower.	http://en.wikiaves.com/1967003	http://en.wikiaves.com/1967003	South America	Celso B Almeida	0	0	2	2	2	0	0	0	0	0	0	0	0	1	1	0	0	NA	0	2	2	0
34	3273	Trochilidae	Heliomaster	squamosus	2448	Trochilidae	Phaethornis	pretrei	threat	in.air	forward.upright	forward.upright	flapping	underwing.forward	closed.forward	down.fanned	tucked.up	bill	same	photos in WikiAves (e.g., http://en.wikiaves.com/3904203)	birds displaying in air	photo	The aerial dispute between the beak and the white tail was intense, but there was no physical aggression. They just strutted.	http://en.wikiaves.com/640519	http://en.wikiaves.com/640519	South America	Antonio Vilela	0	0	3	2	2	0	0	0	0	0	1	0	0	0	1	0	0	3	0	1	1	2
35	3362	Musophagidae	Tauraco	corythaix	8647	Coliidae	Colius	striatus	threat	on.perch	forward.normal	forward.normal	raised.upward	upperwing.forward	open.forward	trailing.fanned	on.substrate	bill	unknown	NA	at fruit feeder; described posture at 0:44s and earlier	photo	none	https://www.youtube.com/watch?v=0YXUzevbymU	https://www.youtube.com/watch?v=0YXUzevbymU	Africa	Judy Craemer	0	0	2	1	0	0	1	0	0	1	1	1	0	0	0	0	0	3	1	2	0	3
36	3362	Musophagidae	Tauraco	corythaix	8647	Coliidae	Colius	striatus	threat	on.perch	forward.upright	forward.upright	raised.upward	upperwing.forward	closed.forward	raised.fanned	on.substrate	bill	unknown	NA	at fruit feeder; described posture at 0:33s	photo	none	https://www.youtube.com/watch?v=0YXUzevbymU	https://www.youtube.com/watch?v=0YXUzevbymU	Africa	Judy Craemer	0	0	2	1	0	0	1	0	0	3	0	0	1	0	0	0	0	2	1	3	0	2
37	3477	Cuculidae	Guira	guira	3480	Cuculidae	Crotophaga	ani	threat	on.ground	forward.normal	forward.normal	partially.spread	upperwing.forward	open.forward	raised.fanned	on.substrate	bill	same	photos in WikiAves (e.g., http://en.wikiaves.com/3593117)	both on ground facing each other	photo	Fighting with a black Anu!	http://en.wikiaves.com/175322	http://en.wikiaves.com/175322	South America	Amarildo Jordão	0	0	1	0	0	0	1	0	1	1	0	2	1	0	0	0	0	1	1	1	1	NA
38	3477	Cuculidae	Guira	guira	3480	Cuculidae	Crotophaga	ani	threat	on.ground	side.oriented	forward.normal	closed.held.slightly.out	wing.closed.shoulder.concealed	open.forward	trailing.fanned	on.substrate	bill	similar	videos in Macaulay library (e.g., https://macaulaylibrary.org/asset/201158071)	both on ground facing each other	photo	Fighting with a black Anu!	http://en.wikiaves.com/169411	http://en.wikiaves.com/169411	South America	Amarildo Jordão	3	2	2	0	0	0	1	0	0	0	0	0	0	0	0	0	0	3	0	0	0	NA
39	3477	Cuculidae	Guira	guira	15819	Tyrannidae	Tyrannus	savana	threat	on.perch	forward.lowered	forward.lowered	partially.spread	wing.horizontal	closed.forward	trailing.notfanned	on.substrate	bill	similar	videos in Macaulay library (e.g., https://macaulaylibrary.org/asset/201158071)	both on branches, Tyrannus just turning to look at cuckoo	photo	"Get out of my place" hehehhehe	http://en.wikiaves.com/1916154	http://en.wikiaves.com/1916154	South America	Taywili Santos	0	2	3	2	0	0	1	0	0	1	0	0	0	0	0	0	0	0	0	3	0	NA
40	3480	Cuculidae	Crotophaga	ani	3477	Cuculidae	Guira	guira	threat	on.ground	forward.lowered	forward.lowered	closed.held.slightly.out	wing.closed.shoulder.visible	open.forward	trailing.notfanned	on.substrate	bill	same	photos in WikiAves (e.g., http://en.wikiaves.com/635460)	both on ground facing each other	photo	Fighting with a black Anu!	http://en.wikiaves.com/175322	http://en.wikiaves.com/175322	South America	Amarildo Jordão	0	0	2	0	0	0	2	3	1	1	0	0	0	0	0	0	0	NA	3	NA	NA	0
41	3480	Cuculidae	Crotophaga	ani	3477	Cuculidae	Guira	guira	threat	on.ground	side.oriented	side.oriented	closed.held.slightly.out	wing.closed.shoulder.visible	open.side	trailing.notfanned	on.substrate	bill	same	photos in WikiAves (e.g., http://en.wikiaves.com/635460)	both on ground facing each other	photo	Fighting with a black Anu!	http://en.wikiaves.com/169411	http://en.wikiaves.com/169411	South America	Amarildo Jordão	0	0	2	0	0	0	1	2	1	1	0	0	0	0	0	0	0	NA	3	NA	NA	0
42	3483	Cuculidae	Tapera	naevia	15743	Tyrannidae	Pitangus	sulphuratus	threat.defense	on.perch	upside.down	forward.upright	spread.outward	underwing.forward	open.forward	partlyraised.fanned	on.substrate	bill	unknown	NA	focal bird is threatening cuckoo who was singing in his territory	photo	There was great doubt about which of the two to name the record, but tapera naevia prevailed. He was singing in a bush when he was violently attacked by the little man who defended the territory, he had to dive into the bush chased by the valiant aggressor, a unique scene! Três Bimas, photographic adventure guided by Edson Endrigo and in the company of Celuta Machado, Silvana Licco, Elsie Rotenbe…	http://en.wikiaves.com/685015	http://en.wikiaves.com/685015	South America	Marco Guedes	0	0	1	2	2	0	0	0	0	0	3	0	0	0	0	0	0	0	0	3	0	NA
43	4087	Columbidae	Streptopelia	capicola	3394	Musophagidae	Corythaixoides	concolor	threat	on.perch	side.oriented	side.oriented	raised.upward	underwing.forward	open.side	trailing.fanned	on.substrate	wing	same	https://www.youtube.com/watch?v=gSV2JloH-u4	at feeder; display at 0:32s (and again at 0:33s); did not use tail from 0:32s because pushed up against post	video	Broken billed Grey Hornbill on Allen BirdCam 17 Nov '13 www.AllenBirdCam.com	https://www.youtube.com/watch?v=sChNNyDKylg	https://www.youtube.com/watch?v=sChNNyDKylg	Africa	Allen BirdCam	0	0	0	2	0	1	0	0	0	0	3	0	0	0	0	0	0	0	0	2	0	0
44	4264	Columbidae	Columbina	squammata	4294	Columbidae	Columbina	talpacoti	threat	on.ground	side.oriented	side.oriented	raised.upward	underwing.forward	closed.side	side.fanned	on.substrate	wing	same	photos in WikiAves (e.g., http://en.wikiaves.com/1640529); perhaps slightly less side-oriented	squaring off side-to-side on ground	photo	Fire Extinguished 'asado' with bean broth. Playing the chicken milet in the backyard.	http://en.wikiaves.com/3288137	http://en.wikiaves.com/3288137	South America	Douglas Fischer	0	0	1	1	0	2	0	0	0	0	3	0	0	0	0	0	0	0	2	1	0	NA
45	4286	Columbidae	Columbina	minuta	28789	Passeridae	Passer	domesticus	threat	on.perch	forward.normal	forward.normal	raised.upward	wing.horizontal	closed.forward	partlyraised.notfanned	on.substrate	bill	similar to congener	photos in WikiAves (e.g., http://en.wikiaves.com/1640529)	at feeder, one wing raised, highlighting underwing	photo	none	http://en.wikiaves.com/1211846	http://en.wikiaves.com/1211846	South America	Julio Camargo	0	0	1	2	0	0	0	0	1	1	2	0	0	0	1	0	0	0	1	0	0	NA
46	4294	Columbidae	Columbina	talpacoti	4264	Columbidae	Columbina	squammata	threat	on.ground	side.oriented	side.oriented	raised.upward	underwing.forward	closed.side	not.visible	on.substrate	wing	same	photos in WikiAves (e.g., http://en.wikiaves.com/239317)	squaring off side-to-side on ground	photo	Fire Extinguished 'asado' with bean broth. Playing the chicken milet in the backyard.	http://en.wikiaves.com/3288137	http://en.wikiaves.com/3288137	South America	Douglas Fischer	0	0	2	0	0	2	0	0	1	0	3	0	0	0	0	0	0	0	3	0	0	0
47	4294	Columbidae	Columbina	talpacoti	4409	Columbidae	Zenaida	auriculata	threat	on.perch	forward.lowered	forward.lowered	raised.upward	upperwing.forward	closed.forward	trailing.notfanned	on.substrate	bill	similar	photos in WikiAves (e.g., http://en.wikiaves.com/239317); body orientation differs somewhat	defending food table	photo	The purple dove was chasing the flock pigeon for a long time without letting any other birds go to the feeder. That selfish flock pigeon ... Kkkkkkkk!	http://en.wikiaves.com/1002092	http://en.wikiaves.com/1002092	South America	Lorena Patrício	0	0	2	0	0	0	1	0	0	2	2	0	0	0	0	0	0	0	2	0	0	0
48	4294	Columbidae	Columbina	talpacoti	11390	Psittacidae	Brotogeris	tirica	threat.defense	on.perch	forward.lowered	forward.normal	raised.upward	wing.horizontal	closed.forward	not.visible	on.substrate	bill	same	photos in WikiAves (e.g., http://en.wikiaves.com/239317)	birds displaying at feeder	photo	Quarrel roll very funny !!	http://en.wikiaves.com/322636	http://en.wikiaves.com/322636	South America	Fabiola Campos	0	0	3	1	0	0	0	0	1	1	2	0	0	0	0	0	0	0	2	0	0	0
49	4294	Columbidae	Columbina	talpacoti	15777	Tyrannidae	Myiodynastes	maculatus	threat	on.perch	side.oriented	side.oriented	raised.upward	underwing.forward	closed.side	trailing.notfanned	on.substrate	side	same	photos in WikiAves (e.g., http://en.wikiaves.com/239317)		photo	I was showing a lot of aggression towards the Good I saw you Rajado.	http://en.wikiaves.com/794884	http://en.wikiaves.com/794884	South America	Flávio Sousa	0	0	2	1	0	1	0	0	0	0	3	0	0	1	1	0	0	0	1	0	0	0
50	4294	Columbidae	Columbina	talpacoti	28789	Passeridae	Passer	domesticus	threat	in.water	side.oriented	side.oriented	raised.upward	upperwing.forward	closed.side	trailing.notfanned	on.substrate	wing	same	photos in WikiAves (e.g., http://en.wikiaves.com/239317)		photo	It doesn't come that it doesn't have ...	http://en.wikiaves.com/614104	http://en.wikiaves.com/614104	South America	Thiago Calil	0	0	0	1	0	0	1	0	0	1	2	0	0	0	0	0	0	0	1	0	0	0
51	4294	Columbidae	Columbina	talpacoti	31641	Icteridae	Molothrus	bonariensis	threat	on.ground	side.oriented	forward.normal	raised.upward	upperwing.forward	closed.forward	trailing.notfanned	on.substrate	bill	same	photos in WikiAves (e.g., http://en.wikiaves.com/239317)	both on ground, cowbird retreating	photo	I'm not sure about identification, I prefer not to take any chances.	http://en.wikiaves.com/2385635	http://en.wikiaves.com/2385635	South America	Luiz Vidal	0	0	3	2	0	0	0	0	1	0	2	0	0	0	0	0	0	0	1	1	0	0
52	4294	Columbidae	Columbina	talpacoti	33206	Thraupidae	Sicalis	flaveola	threat	on.ground	side.oriented	side.oriented	raised.upward	underwing.forward	closed.side	trailing.notfanned	on.substrate	wing	same	photos in WikiAves (e.g., http://en.wikiaves.com/508904)		photo	The purple dove made movements with the wing showing aggressiveness to expel the true canaries (Sicalis flaveola) from the feeder and keep the food just for her.	http://en.wikiaves.com/2577811	http://en.wikiaves.com/2577811	South America	Marina Almeida	0	0	1	0	0	0	0	0	0	0	3	0	0	0	0	0	0	0	2	1	0	0
53	4402	Columbidae	Zenaida	macroura	19873	Corvidae	Cyanocitta	cristata	threat	on.perch	side.oriented	forward.normal	partially.spread	upperwing.forward	closed.forward	side.fanned	on.substrate	bill.wing	same	Cornell Bird Cam video (e.g., https://www.youtube.com/watch?v=goaHRdQbem8); Otis, D.L., Schulz, J.H., Miller, D., Mirarchi, R.E., Baskett, T.S. 2020. Mourning Dove (Zenaida macroura), version 1.0. In Birds of the World (A. F. Poole, Editor). Cornell Lab of Ornithology, Ithaca, NY, USA. https://doi.org/10.2173/bow.moudov.01	at feeder; display at 0:47s	video	Relaxing Bird Watching: Blue Jay versus Mourning Dove	https://www.youtube.com/watch?v=1-6rPWUz7fs	https://www.youtube.com/watch?v=1-6rPWUz7fs	North America	Absolutely Adorable Studio	0	0	2	0	0	0	0	1	2	1	1	0	0	0	0	0	0	0	1	0	0	0
54	4402	Columbidae	Zenaida	macroura	19873	Corvidae	Cyanocitta	cristata	threat	on.perch	side.oriented	side.oriented	raised.upward	underwing.forward	closed.side	side.fanned	on.substrate	wing	same	Cornell Bird Cam video (e.g., https://www.youtube.com/watch?v=goaHRdQbem8); Otis, D.L., Schulz, J.H., Miller, D., Mirarchi, R.E., Baskett, T.S. 2020. Mourning Dove (Zenaida macroura), version 1.0. In Birds of the World (A. F. Poole, Editor). Cornell Lab of Ornithology, Ithaca, NY, USA. https://doi.org/10.2173/bow.moudov.01	at feeder; display at 01:07s	video	Relaxing Bird Watching: Blue Jay versus Mourning Dove	https://www.youtube.com/watch?v=1-6rPWUz7fs	https://www.youtube.com/watch?v=1-6rPWUz7fs	North America	Absolutely Adorable Studio	0	0	3	0	0	0	0	1	2	1	0	1	0	0	0	0	0	0	1	0	0	0
55	5258	Rallidae	Porphyrio	martinica	5769	Jacanidae	Jacana	jacana	threat	on.ground	forward.upright	forward.upright	raised.upward	wing.horizontal	open.forward	raised.notfanned	on.substrate	bill	different	photos in WikiAves show use of legs in fights, or lower heads (e.g., http://en.wikiaves.com/3558514)	Two gallinules apparently defending from a jacana which is not visible in photo	photo	Fighting with a jaçanã.	http://en.wikiaves.com/874753	http://en.wikiaves.com/874753	South America	Edgar Dal´osto	0	0	2	1	0	0	0	0	0	0	3	1	1	0	1	0	0	1	3	1	2	0
56	5271	Rallidae	Gallinula	galeata	1450	Anatidae	Amazonetta	brasiliensis	threat.defense	in.water	forward.upright	forward.upright	closed.raised.off.back	wing.closed.shoulder.concealed	closed.forward	not.visible	on.substrate	bill	similar	photos in WikiAves (e.g., https://en.wikiaves.com/1861392); Bannor, B. K. and E. Kiviat (2002). Common Gallinule (Gallinula galeata), version 2.0. In The Birds of North America (A. F. Poole and F. B. Gill, Editors). Cornell Lab of Ornithology, Ithaca, NY, USA. https://doi-org.proxy.queensu.ca/10.2173/bna.685	birds displaying in water	photo	Falling out with a red foot.	http://en.wikiaves.com/371061	http://en.wikiaves.com/371061	South America	Luciano Monferrari	0	1	3	1	0	0	0	0	0	1	0	0	0	0	0	0	0	3	2	0	0	NA
57	5271	Rallidae	Gallinula	galeata	7108	Ardeidae	Egretta	thula	threat	in.water	forward.normal	forward.normal	partially.spread	upperwing.forward	closed.forward	trailing.notfanned	on.substrate	bill	same	photos in WikiAves (e.g., https://en.wikiaves.com/2039855&tm=f&t=b&o=dp&desc=1&p=6); Bannor, B. K. and E. Kiviat (2002). Common Gallinule (Gallinula galeata), version 2.0. In The Birds of North America (A. F. Poole and F. B. Gill, Editors). Cornell Lab of Ornithology, Ithaca, NY, USA. https://doi-org.proxy.queensu.ca/10.2173/bna.685	Egret plumes puffed out, crest raised as it defends from approaching gallinule	photo	MMA Heron X Moorhen!!!	http://en.wikiaves.com/763299	http://en.wikiaves.com/763299	South America	Vilde Eriberto Florencio	0	2	3	0	0	0	0	0	0	3	0	0	0	0	0	0	0	3	3	0	0	NA
58	5296	Rallidae	Fulica	atra	5969	Scolopacidae	two different species		threat	on.ground	forward.lowered	forward.lowered	closed.flat	wing.closed.shoulder.concealed	closed.forward	trailing.notfanned	on.substrate	bill	same	https://macaulaylibrary.org/asset/277035191	desribes run at 0:25s in the direction of both sandpipers	video	A bird foraging and gets into a fight with a Common Redshank and chased by a Common Coot.	https://www.hbw.com/ibc/video/terek-sandpiper-xenus-cinereus/bird-foraging-and-gets-fight-common-redshank-and-chased	https://www.hbw.com/ibc/video/terek-sandpiper-xenus-cinereus/bird-foraging-and-gets-fight-common-redshank-and-chased	Europe	Yoël Jimenez	0	1	1	0	0	0	2	3	1	0	0	0	0	0	0	0	0	0	2	1	3	NA
59	5341	Gruidae	Antigone	vipio	5354	Gruidae	Grus	monacha	threat.defense	on.ground	forward.normal	forward.upright	spread.outward	underwing.forward	open.forward	trailing.notfanned	on.substrate	bill	same	videos in The Internet Bird Collection (e.g., https://macaulaylibrary.org/asset/201390081)	hooded crane challenges white-naped crane; display at 0:03s (and elsewhere)	video	An adult bird fighting with Hooded Crane adult.	https://www.hbw.com/ibc/video/white-naped-crane-antigone-vipio/adult-bird-fighting-hooded-crane-adult	https://www.hbw.com/ibc/video/white-naped-crane-antigone-vipio/adult-bird-fighting-hooded-crane-adult	Asia	Josep del Hoyo	0	1	3	2	0	0	0	0	0	0	2	0	0	0	0	0	0	3	1	0	2	NA
60	5354	Gruidae	Grus	monacha	5341	Gruidae	Antigone	vipio	threat	on.ground	forward.normal	forward.upright	spread.outward	underwing.forward	open.forward	trailing.notfanned	on.substrate	bill	same	videos in The Internet Bird Collection (https://www.hbw.com/ibc/video/hooded-crane-grus-monacha/several-birds-calling-and-fighting)	hooded crane challenges white-naped crane; display at 0:03s (and elsewhere)	video	An adult bird fighting with Hooded Crane adult.	https://www.hbw.com/ibc/video/white-naped-crane-antigone-vipio/adult-bird-fighting-hooded-crane-adult	https://www.hbw.com/ibc/video/white-naped-crane-antigone-vipio/adult-bird-fighting-hooded-crane-adult	Asia	Josep del Hoyo	1	1	3	1	0	0	0	0	0	0	1	0	0	0	0	0	0	3	1	0	2	NA
61	5640	Charadriidae	Vanellus	chilensis	6901	Threskiornithidae	Phimosus	infuscatus	threat	on.ground	forward.lowered	forward.lowered	spread.outward	underwing.forward	closed.forward	not.visible	on.substrate	bill	same	photos in WikiAves (e.g., http://en.wikiaves.com/3934302); Santos, E. S. A. (2020). Southern Lapwing (Vanellus chilensis), version 1.0. In Birds of the World (T. S. Schulenberg, Editor). Cornell Lab of Ornithology, Ithaca, NY, USA. https://doi.org/10.2173/bow.soulap1.01	both on ground facing off	photo	none	http://en.wikiaves.com/2399766	http://en.wikiaves.com/2399766	South America	Gabriel Gonzaga	0	0	2	0	0	0	1	2	0	0	3	0	0	0	0	0	0	0	1	1	2	0
62	5656	Charadriidae	Pluvialis	squatorola	5826	Scolopacidae	Limosa	haemastica	threat	in.air	forward.lowered	forward.lowered	flapping	underwing.forward	open.forward	trailing.notfanned	hanging	bill	different	intraspecific interactions are typically on the ground: Turpie, J.K. 195. Non-breeding territoriality: causes and consequences of seasonal and individual variation in grey plover Pluvialis squatarola behaviour. Journal of Animal Ecology 64: 429-438.; photos in Birds of the World	birds fighting on beach: L. haemastica on ground, with P. squatarola in air	photo	L. haemastica, right, fighting with Pluvialis squatarola	http://en.wikiaves.com/734377	http://en.wikiaves.com/734377	South America	Alfredo Rocchi	1	0	2	1	0	0	0	0	0	0	3	0	0	0	0	0	0	NA	0	3	0	NA
63	5769	Jacanidae	Jacana	jacana	5960	Scolopacidae	Tringa	solitaria	threat	in.air	forward.lowered	forward.lowered	flapping	underwing.forward	open.forward	trailing.notfanned	extended	feet	same	photos in WikiAves (e.g., http://en.wikiaves.com/2582342; http://en.wikiaves.com/2516645)	flying above the sandpiper, dangling feet	photo	none	http://en.wikiaves.com/533250	http://en.wikiaves.com/533250	South America	Aluisio Ribeiro	1	2	1	0	0	0	0	0	0	0	2	0	0	0	0	0	3	2	3	1	1	0
64	5769	Jacanidae	Jacana	jacana	6912	Threskiornithidae	Plegadis	chihi	threat	in.air	forward.lowered	forward.lowered	flapping	underwing.forward	not.visible	trailing.notfanned	extended	feet	same	photos in WikiAves (e.g., http://en.wikiaves.com/2582342; http://en.wikiaves.com/2516645)	ibis on ground, jacana in air slightly higher than ibis	photo	Dispute between Jacana jacana and Plegadis chihi	http://en.wikiaves.com/2352090	http://en.wikiaves.com/2352090	South America	Philippe Mariano	0	0	0	0	0	0	0	0	0	0	3	0	0	0	0	0	2	2	2	1	1	0
65	5826	Scolopacidae	Limosa	haemastica	5656	Charadriidae	Pluvialis	squatorola	threat.defense	on.ground	forward.lowered	forward.lowered	partially.spread	underwing.forward	open.forward	trailing.notfanned	on.substrate	bill	similar	photos in WikiAves, some variation in wing position (e.g., http://en.wikiaves.com/2548586)	birds fighting on beach: L. haemastica on ground, with P. squatarola in air	photo	L. haemastica, right, fighting with Pluvialis squatarola	http://en.wikiaves.com/734377	http://en.wikiaves.com/734377	South America	Alfredo Rocchi	2	1	1	0	0	0	1	2	1	0	1	0	0	0	0	0	0	0	2	0	0	NA
66	5884	Scolopacidae	Calidris	fuscicollis	5957	Scolopacidae	Actitis	macularius	threat	on.ground	forward.lowered	forward.lowered	spread.outward	wing.horizontal	closed.forward	raised.notfanned	on.substrate	bill	same	photo in WikiAves (e.g., https://en.wikiaves.com/2763014); Parmelee, D. F. (2020). White-rumped Sandpiper (Calidris fuscicollis), version 1.0. In Birds of the World (A. F. Poole, P. R. Stettenheim, and F. B. Gill, Editors). Cornell Lab of Ornithology, Ithaca, NY, USA. https://doi.org/10.2173/bow.whrsan.01; photos in wikiavves (e.g., http://en.wikiaves.com/2763014)	White-rumped displaying to approaching Spotted; head bowed, rump elevated	photo	The white-sandpiper returned to Vix, but found the territory occupied by the spotted sandpiper Actites macularius! There were minor differences between them but in the end they made up and even became friends!	http://en.wikiaves.com/1116511	http://en.wikiaves.com/1116511	South America	Jose Silverio Lemos	0	0	2	0	0	0	1	0	0	3	1	1	0	0	0	0	0	0	0	1	1	0
67	5950	Scolopacidae	Xenus	cinereus	5969	Scolopacidae	Tringa	totanus	threat	in.air	forward.normal	forward.lowered	flapping	underwing.forward	open.forward	trailing.notfanned	hanging	bill	unknown	NA	focal bird tries to supplant redshank; describing point at 0:17s in air	video	A bird foraging and gets into a fight with a Common Redshank and chased by a Common Coot.	https://www.hbw.com/ibc/video/terek-sandpiper-xenus-cinereus/bird-foraging-and-gets-fight-common-redshank-and-chased	https://www.hbw.com/ibc/video/terek-sandpiper-xenus-cinereus/bird-foraging-and-gets-fight-common-redshank-and-chased	Europe	Yoël Jimenez	1	3	2	0	0	0	0	0	0	0	1	0	0	0	0	0	2	2	0	2	0	0
68	5950	Scolopacidae	Xenus	cinereus	5969	Scolopacidae	Tringa	totanus	threat	on.ground	forward.lowered	forward.lowered	closed.flat	wing.closed.shoulder.visible	closed.forward	trailing.notfanned	on.substrate	bill	unknown	NA	focal bird tries to supplant redshank; describing point at 0:20s on ground just before redshank approaches	video	A bird foraging and gets into a fight with a Common Redshank and chased by a Common Coot.	https://www.hbw.com/ibc/video/terek-sandpiper-xenus-cinereus/bird-foraging-and-gets-fight-common-redshank-and-chased	https://www.hbw.com/ibc/video/terek-sandpiper-xenus-cinereus/bird-foraging-and-gets-fight-common-redshank-and-chased	Europe	Yoël Jimenez	0	0	1	0	0	0	2	3	1	0	0	1	0	0	0	0	0	0	0	1	0	0
69	5969	Scolopacidae	Tringa	totanus	5950	Scolopacidae	Xenus	cinereus	threat	on.ground	forward.lowered	forward.lowered	closed.held.slightly.out	wing.closed.shoulder.visible	closed.forward	trailing.notfanned	on.substrate	bill	different	video in The Internet Bird Collection (https://www.hbw.com/ibc/video/common-redshank-tringa-totanus/bird-calling-flapping-its-wings-and-pursuing-another) shows bird displaying with open fluttering wings (similar to courtship display) and described as possibly trying to scare a conspecific away from its nest; see also https://www.hbw.com/ibc/photo/common-redshank-tringa-totanus/fight-between-two-m…	focal bird chases off sandpiper after attempted supplant; describes point just before full run at 0:23s	video	A bird foraging and gets into a fight with a Common Redshank and chased by a Common Coot.	https://www.hbw.com/ibc/video/terek-sandpiper-xenus-cinereus/bird-foraging-and-gets-fight-common-redshank-and-chased	https://www.hbw.com/ibc/video/terek-sandpiper-xenus-cinereus/bird-foraging-and-gets-fight-common-redshank-and-chased	Europe	Yoël Jimenez	0	2	1	0	0	0	2	2	1	0	0	1	0	0	0	0	0	2	0	0	0	NA
70	6093	Laridae	Chroicocephalus	cirrocephalus	6279	Laridae	Phaetusa	simplex	threat	in.air	feet.forward	forward.lowered	flapping	underwing.forward	closed.forward	down.fanned	extended	bill.feet	unknown	NA	displacement of sitting tern from air	photo	Not very good but I couldn't help but post this amazing moment!	http://en.wikiaves.com/637305	http://en.wikiaves.com/637305	South America	Gina Bellagamba	0	0	1	0	1	0	0	0	0	0	2	0	0	2	0	0	3	3	0	2	1	NA
71	6135	Laridae	Larus	dominicanus	6992	Ardeidae	Nycticorax	nycticorax	threat	on.ground	forward.upright	forward.upright	spread.outward	wing.horizontal	open.forward	raised.notfanned	on.substrate	bill	same	photos in WikiAves (e.g., display components from http://en.wikiaves.com/1719952; http://en.wikiaves.com/499106)	on beach, displaying up at flying night-heron (either about to land, or retreating)	photo	Fighting with a Larus. In the end, the food they were fighting for was just a piece of plastic	http://en.wikiaves.com/1750457	http://en.wikiaves.com/1750457	South America	Paulo Vianna	2	1	2	0	0	0	0	0	0	2	2	0	0	0	0	0	0	3	1	1	2	0
72	6199	Laridae	Thalasseus	acuflavidus	6247	Laridae	Sterna	hirundinacea	threat	on.ground	forward.lowered	forward.lowered	closed.held.slightly.out	wing.closed.shoulder.visible	open.forward	not.visible	on.substrate	bill	similar	posture varies somewhat (e.g. http://en.wikiaves.com/361060&tm=f&t=b&o=dp&desc=1&o=dp; http://en.wikiaves.com/3242403)	birds threatening eachother on the ground	photo	none	http://en.wikiaves.com/708020	http://en.wikiaves.com/708020	South America	Guilherme Melo Becher	2	3	1	0	0	0	2	0	0	0	1	0	0	0	0	0	0	3	1	1	2	NA
73	6247	Laridae	Sterna	hirundinacea	6199	Laridae	Thalasseus	acuflavidus	threat	on.ground	forward.lowered	forward.lowered	closed.held.slightly.out	wing.closed.shoulder.visible	closed.forward	not.visible	on.substrate	bill	similar	lots of variation in aggressive displays (Buckley, P. A. and F. G. Buckley (2002). Royal Tern (Thalasseus maximus), version 2.0. In The Birds of North America (A. F. Poole and F. B. Gill, Editors). Cornell Lab of Ornithology, Ithaca, NY, USA. https://doi-org.proxy.queensu.ca/10.2173/bna.700); image: https://www.naturepl.com/stock-photo-south-american-terns-fighting-sterna-hirundinacea-valdez-peni…	birds threatening eachother on the ground	photo	none	http://en.wikiaves.com/708020	http://en.wikiaves.com/708020	South America	Guilherme Melo Becher	0	3	3	0	0	0	0	0	1	0	0	0	0	0	0	0	0	3	1	0	3	NA
74	6402	Spheniscidae	Aptenodytes	patagonicus	1409	Anatidae	Chloephaga	picta	threat	on.ground	forward.upright	forward.normal	raised.upward	underwing.forward	open.forward	trailing.notfanned	on.substrate	bill	same	https://www.youtube.com/watch?v=YEw2pVJp4ec (see signaling bird at back)	pair threatening Upland Goose	photo	Two king penguins angry at upland goose getting too close	https://www.wildscreenexchange.org/stock-photo/two-king-penguins-angry-at-upland-goose-getting-too-close/search/detail-0_00025339.html	https://www.wildscreenexchange.org/stock-photo/two-king-penguins-angry-at-upland-goose-getting-too-close/search/detail-0_00025339.html	South America	Paul B. Jones	2	1	3	2	0	0	0	0	0	0	1	0	0	0	0	0	0	3	1	1	2	NA
75	6402	Spheniscidae	Aptenodytes	patagonicus	6418	Spheniscidae	Eudyptes	schlegeli	threat	on.ground	forward.upright	forward.upright	spread.outward	underwing.forward	open.forward	trailing.notfanned	on.substrate	breast	same	https://www.youtube.com/watch?v=YEw2pVJp4ec (see signaling bird at back)	threatening each other	photo	Royal Penguin (Eudyptes schlegeli) fighting with King Pinguin on Macquarie islands, Australia	https://www.shutterstock.com/image-photo/royal-penguin-eudyptes-schlegeli-fighting-king-1201177981	https://www.shutterstock.com/image-photo/royal-penguin-eudyptes-schlegeli-fighting-king-1201177981	Oceania	Agami Photo Agency	1	1	1	3	2	0	0	0	0	0	1	0	0	0	0	0	0	3	1	1	2	NA
76	6405	Spheniscidae	Pygoscelis	papua	6409	Spheniscidae	Pygoscelis	antarcticus	threat	on.ground	forward.lowered	forward.lowered	closed.flat	wing.closed.shoulder.visible	open.forward	not.visible	on.substrate	bill	same	https://www.youtube.com/watch?v=fIqtZshXQrk (see signaling birds in background)	threatening each other	photo	Antarctica Greenwich Island Chinstrap Pygoscelis antarctica Gentoo Penguin Pygoscelis papua fight by Yankee Harbor	https://www.alamy.com/antarctica-greenwich-island-chinstrap-pygoscelis-antarctica-gentoo-image7523592.html	https://www.alamy.com/antarctica-greenwich-island-chinstrap-pygoscelis-antarctica-gentoo-image7523592.html	Antarctica	WorldFoto / Alamy Stock Photo	3	2	1	0	0	0	1	1	1	0	0	0	0	0	0	0	0	2	1	0	3	NA
77	6405	Spheniscidae	Pygoscelis	papua	6409	Spheniscidae	Pygoscelis	antarcticus	threat	on.ground	forward.lowered	forward.lowered	partially.spread	wing.closed.shoulder.visible	open.forward	trailing.notfanned	on.substrate	bill	same	https://www.youtube.com/watch?v=fIqtZshXQrk (see signaling birds in background)	threatening each other at 0:16	video	Chinstrap & Gentoo Penguins in Antarctica	https://www.youtube.com/watch?v=lM02wDTiX34	https://www.youtube.com/watch?v=lM02wDTiX34	Antarctica	Sarah Culler	3	2	3	0	0	0	0	0	1	0	0	0	0	0	0	0	0	3	1	0	3	NA
78	6405	Spheniscidae	Pygoscelis	papua	6409	Spheniscidae	Pygoscelis	antarcticus	threat	on.ground	forward.lowered	forward.lowered	closed.flat	wing.closed.shoulder.visible	open.forward	not.visible	on.substrate	bill	same	https://www.youtube.com/watch?v=fIqtZshXQrk (see signaling birds in background)	threatening	photo	Chinstrap penguin (Pygoscelis antarcticus) and Gentoo Penguin (Pygoscelis papua) fighting in the snow, Yankee Harbour, South Shetland Islands, Antarctica	https://www.gettyimages.ca/detail/news-photo/chinstrap-penguin-and-gentoo-penguin-fighting-in-the-snow-news-photo/584640382	https://www.gettyimages.ca/detail/news-photo/chinstrap-penguin-and-gentoo-penguin-fighting-in-the-snow-news-photo/584640382	Antarctica	Arterra/Universal Images Group via Getty Images	3	2	3	0	0	0	0	0	1	0	0	0	0	0	0	0	0	3	1	0	3	NA
79	6405	Spheniscidae	Pygoscelis	papua	6409	Spheniscidae	Pygoscelis	antarcticus	threat	on.ground	forward.lowered	forward.lowered	closed.flat	wing.closed.shoulder.visible	open.forward	trailing.notfanned	on.substrate	bill	same	https://www.youtube.com/watch?v=fIqtZshXQrk (see signaling birds in background)	threatening each other	photo	A chinstrap penguin and gentoo penguin fighting at Port Lockroy.	http://suburbanfairytale.com/2011/02/	http://suburbanfairytale.com/2011/02/	Antarctica	Suburban Fairytale	3	2	3	0	0	0	0	0	1	0	0	0	0	0	0	0	0	3	1	0	3	NA
80	6409	Spheniscidae	Pygoscelis	antarcticus	6405	Spheniscidae	Pygoscelis	papua	threat	on.ground	forward.lowered	forward.lowered	closed.flat	wing.closed.shoulder.visible	open.forward	trailing.notfanned	on.substrate	bill	same	https://www.youtube.com/watch?v=PkeamPZVhbQ (see signaling birds in background)	threatening each other	photo	Antarctica Greenwich Island Chinstrap Pygoscelis antarctica Gentoo Penguin Pygoscelis papua fight by Yankee Harbor	https://www.alamy.com/antarctica-greenwich-island-chinstrap-pygoscelis-antarctica-gentoo-image7523592.html	https://www.alamy.com/antarctica-greenwich-island-chinstrap-pygoscelis-antarctica-gentoo-image7523592.html	Antarctica	WorldFoto / Alamy Stock Photo	3	2	3	0	0	0	0	0	1	0	0	0	0	0	0	0	0	0	1	0	3	NA
81	6409	Spheniscidae	Pygoscelis	antarcticus	6405	Spheniscidae	Pygoscelis	papua	threat	on.ground	forward.lowered	forward.lowered	closed.flat	wing.closed.shoulder.visible	open.forward	trailing.notfanned	on.substrate	bill	same	https://www.youtube.com/watch?v=PkeamPZVhbQ (see signaling birds in background)	threatening each other at 0:16	video	Chinstrap & Gentoo Penguins in Antarctica	https://www.youtube.com/watch?v=lM02wDTiX34	https://www.youtube.com/watch?v=lM02wDTiX34	Antarctica	Sarah Culler	3	2	3	0	0	0	0	0	1	0	0	0	0	0	0	0	0	0	1	0	3	NA
82	6409	Spheniscidae	Pygoscelis	antarcticus	6405	Spheniscidae	Pygoscelis	papua	threat	on.ground	forward.lowered	forward.lowered	closed.flat	wing.closed.shoulder.visible	open.forward	trailing.notfanned	on.substrate	bill	same	https://www.youtube.com/watch?v=PkeamPZVhbQ (see signaling birds in background)	threatening each other	photo	A chinstrap penguin and gentoo penguin fighting at Port Lockroy.	http://suburbanfairytale.com/2011/02/	http://suburbanfairytale.com/2011/02/	Antarctica	Suburban Fairytale	3	2	3	0	0	0	0	0	1	0	0	0	0	0	0	0	0	0	1	0	3	NA
83	6418	Spheniscidae	Eudyptes	schlegeli	6402	Spheniscidae	Aptenodytes	patagonicus	threat	on.ground	forward.lowered	forward.upright	partially.spread	wing.horizontal	open.forward	not.visible	on.substrate	bill	same	https://macaulaylibrary.org/asset/208130671	threatening each other	photo	Royal Penguin (Eudyptes schlegeli) fighting with King Pinguin on Macquarie islands, Australia	https://www.shutterstock.com/image-photo/royal-penguin-eudyptes-schlegeli-fighting-king-1201177981	https://www.shutterstock.com/image-photo/royal-penguin-eudyptes-schlegeli-fighting-king-1201177981	Oceania	Agami Photo Agency	3	2	3	0	0	0	0	1	0	0	0	0	0	0	0	0	0	3	0	1	2	NA
84	6476	Diomedeidae	Diomedea	antipodensis	6481	Diomedeidae	Diomedea	epomophora	threat	in.water	forward.lowered	forward.lowered	spread.outward	underwing.forward	not.visible	trailing.notfanned	on.substrate	bill	same	Martin, P.R. and J.V. Briskie. 2021. Dominance interactions among New Zealand albatrosses and petrels at ecotourist boats. Notornis 68: 51-64.	displacing incoming royal at 0:05s	video	none	PRM video		Oceania	Paul Martin	1	0	2	0	0	0	0	1	1	0	2	0	0	0	0	0	0	2	0	3	0	NA
85	6476	Diomedeidae	Diomedea	antipodensis	6493	Diomedeidae	Thalassarche	salvini	threat	in.water	forward.normal	forward.lowered	closed.raised.off.back	wing.closed.shoulder.concealed	open.forward	raised.notfanned	on.substrate	bill	similar	more subdued: Martin, P.R. and J.V. Briskie. 2021. Dominance interactions among New Zealand albatrosses and petrels at ecotourist boats. Notornis 68: 51-64.	displacing salvini from fish (0:02s)	video	none	PRM video		Oceania	Paul Martin	0	0	2	1	0	0	0	0	0	0	3	0	0	0	0	0	0	1	2	3	1	NA
86	6476	Diomedeidae	Diomedea	antipodensis	6532	Procellariidae	Macronectes	halli	threat	in.water	forward.normal	forward.upright	spread.outward	underwing.forward	closed.forward	raised.fanned	on.substrate	bill	same	Martin, P.R. and J.V. Briskie. 2021. Dominance interactions among New Zealand albatrosses and petrels at ecotourist boats. Notornis 68: 51-64.; https://www.martingracephotography.com/media/f3951443-bbf6-4d9b-86e9-d8d7394251ec-two-wandering-albatross-diomedea-exulans-squabble-over-bait/share	displaying to giant-petrels at 0:08s	video	none	PRM video		Oceania	Paul Martin	3	2	3	0	0	0	0	0	0	1	0	0	0	0	0	0	0	3	0	3	0	NA
87	6476	Diomedeidae	Diomedea	antipodensis	6532	Procellariidae	Macronectes	halli	threat	in.water	forward.normal	forward.lowered	closed.raised.off.back	wing.closed.shoulder.concealed	open.forward	raised.notfanned	on.substrate	bill	similar	more subdued: Martin, P.R. and J.V. Briskie. 2021. Dominance interactions among New Zealand albatrosses and petrels at ecotourist boats. Notornis 68: 51-64.; https://www.martingracephotography.com/media/f3951443-bbf6-4d9b-86e9-d8d7394251ec-two-wandering-albatross-diomedea-exulans-squabble-over-bait/share	displacing from fish; described example at 0:15s, but used several times in video	video	none	PRM video		Oceania	Paul Martin	3	2	2	0	0	0	0	0	0	1	0	0	0	0	0	0	0	1	0	3	1	NA
88	6481	Diomedeidae	Diomedea	epomophora	6487	Diomedeidae	Thalassarche	melanophris	threat	in.water	forward.lowered	forward.lowered	spread.outward	wing.horizontal	open.forward	partlyraised.notfanned	on.substrate	bill	same	https://macaulaylibrary.org/asset/201457481	displacing Thalassarche from fish (0:14s)	video	The Worlds Largest Sea Bird Royal Albatross	https://www.youtube.com/watch?v=Z08HcAe4ck4	https://www.youtube.com/watch?v=Z08HcAe4ck4	Oceania	freegraphy	3	1	2	0	0	0	0	0	0	0	3	0	0	0	0	0	0	1	1	3	2	NA
89	6481	Diomedeidae	Diomedea	epomophora	6489	Diomedeidae	Thalassarche	cauta	threat	in.water	forward.normal	forward.lowered	spread.outward	underwing.forward	open.forward	partlyraised.fanned	on.substrate	bill	same	https://macaulaylibrary.org/asset/201457481	cauta retreating, epomophora displacing	photo	in between fish thrown from boat; cauta retreating	Macaulay Library 215088661	https://search.macaulaylibrary.org/catalog?catId=215088661	Oceania	Paul Martin	0	2	3	0	0	0	0	0	0	1	3	0	0	0	0	0	0	2	1	2	2	NA
90	6487	Diomedeidae	Thalassarche	melanophris	6495	Diomedeidae	Thalassarche	chlororhynchos	threat	in.water	forward.lowered	forward.normal	spread.outward	underwing.forward	open.forward	trailing.notfanned	on.substrate	bill	same	end of https://www.youtube.com/watch?v=La0m4XoR8P4	displacing chlororhynchos from piece of fish	photo	During a trip to photograph seabirds, in an event promoted by Seledon Turismo, with the guide Adrian Eisen Rupp, in the company of friends Maicon Mohr, Luísa Garcia Prado, Rubia Mohr and Beto, D. Ursula, Vanusa Möller and Vilson Wruck, and also my wife, Carmen Bays Figueiredo.	http://en.wikiaves.com/1751378	http://en.wikiaves.com/1751378	South America	Fernando Figueiredo	3	2	1	0	0	0	0	0	0	0	3	0	0	0	0	0	0	2	1	2	1	NA
91	6489	Diomedeidae	Thalassarche	cauta	6471	Diomedeidae	Phoebastria	nigripes	threat	in.water	forward.lowered	forward.lowered	spread.outward	underwing.forward	open.forward	partlyraised.notfanned	on.substrate	bill	same	https://www.youtube.com/watch?v=B3vFb6mT77U	forcing nigripes to drop an anchove	photo	Adult Shy Albatross photographed on 24 August 1999 off Point Arena, California. Intimidating a Black-footed Albatross into dropping its live anchovy.	Macaulay Library 21796411	https://macaulaylibrary.org/asset/21796411	North America	Angus Wilson	3	2	1	0	0	0	0	0	0	0	3	0	0	0	0	0	0	2	1	2	2	NA
92	6489	Diomedeidae	Thalassarche	cauta	6481	Diomedeidae	Diomedea	epomophora	threat.defense	in.water	forward.upright	forward.normal	partially.spread	underwing.forward	open.forward	trailing.notfanned	on.substrate	bill	same	https://www.youtube.com/watch?v=B3vFb6mT77U	responding to being bitten by epomophora	photo	after biting White-capped Albatross	Macaulay Library 219079411	https://macaulaylibrary.org/asset/219079411	Oceania	Paul Martin	3	2	1	0	0	0	0	0	0	0	3	0	0	0	0	0	0	2	1	2	1	NA
93	6489	Diomedeidae	Thalassarche	cauta	6481	Diomedeidae	Diomedea	epomophora	threat.defense	in.water	side.oriented	forward.normal	closed.raised.off.back	wing.closed.shoulder.concealed	open.forward	trailing.notfanned	on.substrate	bill	same	https://www.youtube.com/watch?v=B3vFb6mT77U	responding to being bitten by epomophora; turning to face the biter	photo	after biting White-capped Albatross	Macaulay Library 219084931	https://search.macaulaylibrary.org/catalog?catId=219084931	Oceania	Paul Martin	2	2	2	0	0	0	0	1	0	1	0	0	1	0	0	0	0	2	0	2	1	NA
94	6532	Procellariidae	Macronectes	halli	6476	Diomedeidae	Diomedea	antipodensis	threat.defense	in.water	forward.normal	forward.normal	spread.outward	underwing.forward	open.downward	raised.fanned	on.substrate	bill	same	video in The Internet Bird Collection (https://www.hbw.com/ibc/video/northern-giant-petrel-macronectes-halli/three-birds-showing-very-agressive-behaviour; possibly same focal individual); https://www.youtube.com/watch?v=Os5VEvO1eOk; similar to display described for conspecific in Bretagnolle, V. 1988. Social behaviour of the Southern Giant Petrel. Ostrich 59(3): 116-125. DOI: 10.1080/00306525.198…	focal bird is defending bait from albatross; head moving side-to-side (0:04s)	video	An individual fighting whit an immature Antipodean Albatross to defend its feeding turn.	https://www.hbw.com/ibc/video/northern-giant-petrel-macronectes-halli/individual-fighting-whit-immature-antipodean	https://www.hbw.com/ibc/video/northern-giant-petrel-macronectes-halli/individual-fighting-whit-immature-antipodean	Oceania	Josep del Hoyo	0	2	1	0	0	0	2	0	0	0	3	1	0	0	0	0	0	1	3	0	0	NA
95	6532	Procellariidae	Macronectes	halli	6487	Diomedeidae	two species		threat	in.water	forward.normal	forward.upright	spread.outward	underwing.forward	closed.forward	trailing.notfanned	on.substrate	bill	same	video in The Internet Bird Collection (https://www.hbw.com/ibc/video/northern-giant-petrel-macronectes-halli/three-birds-showing-very-agressive-behaviour; possibly same focal individual); https://www.youtube.com/watch?v=Os5VEvO1eOk; similar to display described for conspecific in Bretagnolle, V. 1988. Social behaviour of the Southern Giant Petrel. Ostrich 59(3): 116-125. DOI: 10.1080/00306525.198…	challenging for fish; display begins at 0:35s	video	none	https://www.youtube.com/watch?v=Z08HcAe4ck4	https://www.youtube.com/watch?v=Z08HcAe4ck4	Oceania	freegraphy	0	0	3	0	0	0	0	0	0	1	3	0	0	0	0	0	0	0	2	0	1	NA
96	6723	Ciconiidae	Leptoptilos	crumenifer	7284	Accipitridae	Gyps	africanus	threat	on.ground	forward.upright	forward.upright	spread.outward	underwing.forward	open.forward	not.visible	on.substrate	bill	same	see intraspecific interactions in https://www.youtube.com/watch?v=GjShpI89k6k	at carcass	photo	Marabou stork with spread wings chasing off a vulture from a dead wildebeest, Tanzania stock photo	https://www.istockphoto.com/ca/photo/marabou-stork-with-spread-wings-chasing-off-a-vulture-from-a-dead-wildebeest-tanzania-gm1041779280-278908562	https://www.istockphoto.com/ca/photo/marabou-stork-with-spread-wings-chasing-off-a-vulture-from-a-dead-wildebeest-tanzania-gm1041779280-278908562	Africa	John Ceulemans	3	0	3	0	0	0	0	0	0	0	3	0	0	0	0	0	0	2	1	1	1	0
97	6723	Ciconiidae	Leptoptilos	crumenifer	7303	Accipitridae	Torgos	tracheliotos	threat	on.ground	forward.upright	forward.upright	spread.outward	underwing.forward	open.forward	trailing.notfanned	on.substrate	bill	same	see intraspecific interactions in https://www.youtube.com/watch?v=GjShpI89k6k	at carcass	photo	Lappet-faced vulture in conflict with marabou stork - Kenya	https://www.alamy.com/lappet-faced-vulture-in-conflict-with-marabou-stork-kenya-image279747960.html	https://www.alamy.com/lappet-faced-vulture-in-conflict-with-marabou-stork-kenya-image279747960.html	Africa	Michel & Christine Denis-Huot / Biosphoto	1	0	3	2	0	0	0	0	0	0	3	0	0	0	0	0	0	3	1	1	1	0
98	6793	Phalacrocoracidae	Phalacrocorax	brasilianus	7081	Ardeidae	Ardea	alba	threat	on.perch	forward.upright	forward.upright	raised.upward	underwing.forward	open.forward	raised.fanned	on.substrate	bill	same	photos in WikiAves (e.g., http://en.wikiaves.com/2040611)	fighting over perch; egret displaced cormorant; good displays by both (see also 224112)	photo	Trying to take the biguá's space. And he did it!; Facing the heron that wanted to take its place. He ended up expelled.	http://en.wikiaves.com/224111	http://en.wikiaves.com/224111	South America	Santino Frezza	3	1	0	0	0	0	0	0	0	0	3	2	0	0	0	0	0	2	3	0	1	0
99	6851	Anhingidae	Anhinga	anhinga	7081	Ardeidae	Ardea	alba	threat	on.perch	forward.normal	forward.upright	spread.outward	upperwing.forward	open.forward	trailing.fanned	on.substrate	bill.wing	same	Frederick, P. C. and D. Siegel-Causey (2020). Anhinga (Anhinga anhinga), version 1.0. In Birds of the World (A. F. Poole and F. B. Gill, Editors). Cornell Lab of Ornithology, Ithaca, NY, USA. https://doi.org/10.2173/bow.anhing.01; photos in WikiAves (e.g., https://en.wikiaves.com/2163702)	juv egret displaying to adult anhinga at mixed breeding colony	photo	There are many birds and species living in a small space. Quite a fight in the nursery of Ponte Nova, a small island in the Tietê River without access, can only be observed from above the bridge. At this time of year, several species take advantage of the safety and lack of access to the island to breed and care for the young. You can watch this spectacle of nature for hours.	http://en.wikiaves.com/1973488	http://en.wikiaves.com/1973488	South America	Pedro Perez	1	2	2	1	0	0	0	0	0	0	3	0	0	0	0	0	0	3	3	0	1	0
100	6891	Threskiornithidae	Theristicus	caudatus	5640	Charadriidae	Vanellus	chilensis	threat	on.ground	forward.lowered	forward.lowered	spread.outward	upperwing.forward	closed.downward	partlyraised.fanned	on.substrate	bill	same	photos in WikiAves (e.g., http://en.wikiaves.com/408498)	displaying to lapwing, wings, tail elevated, head lowered	photo	get out of my territory now !!!	http://en.wikiaves.com/1239558	http://en.wikiaves.com/1239558	South America	Edson Lopes	0	0	0	0	0	1	2	1	0	2	1	1	0	0	0	0	0	2	1	0	2	NA
101	6901	Threskiornithidae	Phimosus	infuscatus	5640	Charadriidae	Vanellus	chilensis	threat.defense	on.ground	forward.lowered	forward.lowered	spread.outward	wing.horizontal	open.downward	trailing.fanned	on.substrate	bill.wing	same	photos in WikiAves (e.g., http://en.wikiaves.com/3410515)	Ibis defending from bird approching in air	photo	Bare-faced Ibis	http://en.wikiaves.com/763555	http://en.wikiaves.com/763555	South America	Carlos Valle	0	2	1	0	0	0	0	0	0	1	3	0	1	0	0	0	0	3	3	NA	NA	0
102	6901	Threskiornithidae	Phimosus	infuscatus	5640	Charadriidae	Vanellus	chilensis	threat	on.ground	forward.lowered	forward.normal	spread.outward	wing.horizontal	open.downward	trailing.fanned	on.substrate	bill	same	photos in WikiAves (e.g., http://en.wikiaves.com/3410515)	both on ground facing off	photo	none	http://en.wikiaves.com/2399766	http://en.wikiaves.com/2399766	South America	Gabriel Gonzaga	1	1	1	0	0	0	0	0	2	1	3	0	0	0	0	0	0	2	3	NA	NA	0
103	6912	Threskiornithidae	Plegadis	chihi	5769	Jacanidae	Jacana	jacana	threat	on.ground	forward.normal	forward.upright	partially.spread	upperwing.forward	open.forward	not.visible	on.substrate	bill	same	photos in WikiAves (e.g., http://en.wikiaves.com/1239891); Ryder, R. A. and D. E. Manry (2020). White-faced Ibis (Plegadis chihi), version 1.0. In Birds of the World (A. F. Poole and F. B. Gill, Editors). Cornell Lab of Ornithology, Ithaca, NY, USA. https://doi.org/10.2173/bow.whfibi.01	ibis on ground, jacana in air slightly higher than ibis	photo	Dispute between Jacana jacana and Plegadis chihi	http://en.wikiaves.com/2352090	http://en.wikiaves.com/2352090	South America	Philippe Mariano	2	1	2	0	0	0	0	0	0	3	0	0	0	0	0	0	0	2	1	0	0	2
104	6934	Ardeidae	Tigrisoma	lineatum	6691	Ciconiidae	Mycteria	americana	threat	on.perch	forward.upright	forward.upright	closed.flat	wing.closed.shoulder.visible	closed.upward	trailing.notfanned	on.substrate	bill.throat.neck	same	photos in WikiAves (e.g., http://en.wikiaves.com/124226)	amazing bill-pointed-to-sky display, with neck inflated/ruffled to look thick	photo	Playing a perch with a huge dry head [wood stork]. 2/2 - Immediately Socó Boi stretched all over, I don't know whether to compare its size or to show the dry head that it didn't like the intrusion. Fortunately everything ended well.	http://en.wikiaves.com/1043676	http://en.wikiaves.com/1043676	South America	Luiz Moschini De Souza	0	1	3	1	0	0	0	0	0	0	0	0	0	0	0	0	0	2	0	1	2	0
105	6934	Ardeidae	Tigrisoma	lineatum	6691	Ciconiidae	Mycteria	americana	threat	on.perch	forward.upright	forward.upright	closed.flat	wing.closed.shoulder.visible	open.forward	trailing.notfanned	on.substrate	bill.neck	same	photos in WikiAves (e.g., http://en.wikiaves.com/133036)	different posture than 1043676	photo	Playing a perch with a huge dry head [wood stork]. 2/2 - Immediately Socó Boi stretched all over, I don't know whether to compare its size or to show the dry head that it didn't like the intrusion. Fortunately everything ended well.	http://en.wikiaves.com/1074772	http://en.wikiaves.com/1074772	South America	Luiz Moschini De Souza	0	0	3	1	0	0	0	0	0	0	0	0	0	0	0	0	0	2	0	1	2	0
106	7046	Ardeidae	Ardeola	ralloides	7108	Ardeidae	Egretta	thula	threat	on.ground	forward.upright	forward.upright	raised.upward	wing.horizontal	open.forward	not.visible	on.substrate	bill	similar	Cramp, S. 1977. Handbook of the Birds of Europe, the Middle East and North Africa. Volume 1. Oxford University Press, Oxford, UK; describes similar display, but doesn't mention wings held up above back.; e.g., https://www.dreamstime.com/stock-photo-pair-squacco-herons-fighting-water-grass-reeds-ardeola-ralloides-over-reed-plants-river-image93098160	vagrant, displaying at egret that appears not to respond; other photos (also on youtube) show it chasing snowy egrets	photo	Credits to José Amaya for the "discovery" of rarity. I gathered, on video, some photos that depict the visitor's battles for the new territory \: https://www.youtube.com/watch?v=-9u9Sil4Vtg	http://en.wikiaves.com/2918647	http://en.wikiaves.com/2918647	South America	Almir Tavora	0	0	3	0	0	0	2	0	1	1	2	0	0	0	0	0	0	2	0	3	0	1
107	7058	Ardeidae	Ardea	cinerea	7870	Accipitridae	Buteo	buteo	threat	on.ground	forward.lowered	forward.lowered	closed.held.slightly.out	wing.closed.shoulder.visible	open.forward	trailing.notfanned	on.substrate	bill	same	Tomlinson, D.N.S. 1974. Studies of the Purple Heron, Part 2: Behaviour patterns. Ostrich 45: 209-223.; photo: https://www.agefotostock.com/age/en/details-photo/grey-heron-ardea-cinerea-two-rivals-dispute-over-the-best-hunting-ground-the-herons-at-sunset-dam-use-the-back-of-the-usually-unconcerned-hippopotamus/C43-1619226	trying to displace hawk from carrion; description of forward display when trying to displace (e.g., 0:13s)	video	Grey heron fights common buzzard / czapla siwa i myszo?ów / Canon 400mm 5.6 , Canon 7D / bird fight	https://www.youtube.com/watch?v=73d1exi0RJY	https://www.youtube.com/watch?v=73d1exi0RJY	Europe	Adam Fichna	0	2	2	0	0	0	2	2	0	0	0	0	0	0	0	0	0	2	1	2	2	NA
108	7058	Ardeidae	Ardea	cinerea	7870	Accipitridae	Buteo	buteo	threat	on.ground	forward.upright	forward.upright	closed.held.slightly.out	wing.closed.shoulder.visible	closed.forward	trailing.notfanned	on.substrate	bill	same	Tomlinson, D.N.S. 1974. Studies of the Purple Heron, Part 2: Behaviour patterns. Ostrich 45: 209-223.; photo: https://www.agefotostock.com/age/en/details-photo/great-blue-heron-ardea-herodias-interacting-in-stick-nest-at-rookery-wakodahatchee-wetland-preserve-boynton-beach-fl-usa/K29-478177/1	trying to displace hawk from carrion; description of upward display (e.g., 0:34s)	video	Grey heron fights common buzzard / czapla siwa i myszo?ów / Canon 400mm 5.6 , Canon 7D / bird fight	https://www.youtube.com/watch?v=73d1exi0RJY	https://www.youtube.com/watch?v=73d1exi0RJY	Europe	Adam Fichna	0	0	2	2	0	0	2	1	0	0	0	0	0	0	0	0	0	1	1	2	2	NA
109	7063	Ardeidae	Ardea	herodias	7081	Ardeidae	Ardea	alba	threat	in.water	forward.normal	forward.normal	closed.held.slightly.out	wing.closed.shoulder.visible	closed.forward	trailing.notfanned	on.substrate	bill	same	Vennesland, R. G. and R. W. Butler (2011). Great Blue Heron (Ardea herodias), version 2.0. In The Birds of North America (A. F. Poole, Editor). Cornell Lab of Ornithology, Ithaca, NY, USA. https://doi-org/10.2173/bna.25	herodias periodically displacing arda on foot; description of display while walking at egret (e.g., 01:58)	video	repeated displacing, Dear Lake State Park, Florida, USA	https://www.youtube.com/watch?v=JJmKJNpmf9Q&t=8s	https://www.youtube.com/watch?v=JJmKJNpmf9Q&t=8s	North America	Caroling Geary	0	0	3	1	0	0	0	1	1	0	0	0	0	0	0	0	0	1	2	0	0	0
110	7063	Ardeidae	Ardea	herodias	7081	Ardeidae	Ardea	alba	threat	on.ground	forward.normal	forward.lowered	flapping	underwing.forward	closed.forward	trailing.notfanned	on.substrate	bill	same	Vennesland, R. G. and R. W. Butler (2011). Great Blue Heron (Ardea herodias), version 2.0. In The Birds of North America (A. F. Poole, Editor). Cornell Lab of Ornithology, Ithaca, NY, USA. https://doi-org/10.2173/bna.25; image: https://www.alamy.com/great-blue-herons-ardea-herodias-fighting-for-food-amsterdam-the-netherlands-image230629336.html	herodias periodically displacing arda on foot; description of display running with wings open at egret (e.g., 02:29)	video	repeated displacing, Dear Lake State Park, Florida, USA	https://www.youtube.com/watch?v=JJmKJNpmf9Q&t=8s	https://www.youtube.com/watch?v=JJmKJNpmf9Q&t=8s	North America	Caroling Geary	0	1	0	2	0	0	0	0	0	0	3	0	0	0	0	0	1	0	1	0	0	1
111	7069	Ardeidae	Ardea	cocoi	7081	Ardeidae	Ardea	alba	threat	in.water	forward.upright	forward.upright	spread.outward	underwing.forward	closed.forward	trailing.notfanned	on.substrate	bill.neck	same	photos in WikiAves (e.g., http://en.wikiaves.com/1893175)	cocoi appears to have just landed, crest erect, wings out; alba is retreating with a fish in its bill	photo	Heron Moura is chasing a Great White Heron, which has just snapped a fish.	http://en.wikiaves.com/220548	http://en.wikiaves.com/220548	South America	Normando Rodrigues	0	0	1	2	1	0	1	1	0	0	3	0	0	0	0	0	0	1	0	2	3	0
112	7075	Ardeidae	Ardea	goliath	7700	Accipitridae	Haliaeetus	vocifer	threat.defense	in.water	forward.upright	forward.upright	spread.outward	underwing.forward	open.forward	trailing.fanned	on.substrate	bill	same	Tomlinson, D.N.S. 1974. Studies of the Purple Heron, Part 2: Behaviour patterns. Ostrich 45: 209-223.; illustrations therein	defending fish against eagle; description of display at 03:41s (and elsewhere)	video	Goliath Heron vs African Fish Eagle	https://www.youtube.com/watch?v=_c24Tqx8SyQ	https://www.youtube.com/watch?v=_c24Tqx8SyQ	Africa	Brad's World Reptiles	0	0	1	2	0	0	2	1	0	0	3	0	0	0	0	0	0	2	1	1	0	NA
113	7081	Ardeidae	Ardea	alba	6793	Phalacrocoracidae	Phalacrocorax	brasilianus	threat	on.ground	forward.upright	forward.normal	spread.outward	underwing.forward	open.forward	trailing.notfanned	on.substrate	bill	same	photos in WikiAves (e.g., http://en.wikiaves.com/587638)	fighting over perch; egret displaced cormorant; good displays by both (see also 224111)	photo	Trying to take the biguá's space. And he did it!; Facing the heron that wanted to take its place. He ended up expelled.	http://en.wikiaves.com/224112	http://en.wikiaves.com/224112	South America	Santino Frezza	0	1	2	1	0	0	0	2	0	0	3	0	0	0	0	0	0	3	0	3	0	0
114	7081	Ardeidae	Ardea	alba	6851	Anhingidae	Anhinga	anhinga	threat	on.perch	forward.lowered	forward.lowered	spread.outward	underwing.forward	closed.forward	trailing.notfanned	on.substrate	bill	same	photos in WikiAves (e.g., http://en.wikiaves.com/587638)	juv egret displaying to adult anhinga at mixed breeding colony	photo	There are many birds and species living in a small space. Quite a fight in the nursery of Ponte Nova, a small island in the Tietê River without access, can only be observed from above the bridge. At this time of year, several species take advantage of the safety and lack of access to the island to breed and care for the young. You can watch this spectacle of nature for hours.	http://en.wikiaves.com/1973488	http://en.wikiaves.com/1973488	South America	Pedro Perez	0	1	2	0	0	0	0	0	0	0	3	0	0	0	0	0	0	3	0	3	0	0
115	7107	Ardeidae	Egretta	caerulea	7108	Ardeidae	Egretta	thula	threat	on.perch	forward.normal	forward.lowered	spread.outward	underwing.forward	open.forward	trailing.notfanned	on.substrate	bill	same	Rodgers Jr., J. A. and H. T. Smith (2020). Little Blue Heron (Egretta caerulea), version 1.0. In Birds of the World (A. F. Poole, Editor). Cornell Lab of Ornithology, Ithaca, NY, USA. https://doi.org/10.2173/bow.libher.01; photo: https://www.alamy.com/little-blue-heron-egretta-caerulea-adult-two-fighting-with-common-gallinule-gallinula-galeata-cachinnans-florida-usa-image276270592.html	on perch, displaying towards snowy egret about to land nearby	photo	fighting with a little egret for a branch	http://en.wikiaves.com/1411244	http://en.wikiaves.com/1411244	South America	Hervé Girard	1	3	2	0	0	0	0	0	0	0	3	0	0	0	0	0	0	0	3	0	0	0
116	7108	Ardeidae	Egretta	thula	5271	Rallidae	Gallinula	galeata	threat.defense	in.water	forward.upright	forward.upright	closed.held.slightly.out	wing.closed.shoulder.visible	closed.forward	not.visible	on.substrate	bill	same	Parsons, K. C. and T. L. Master (2000). Snowy Egret (Egretta thula), version 2.0. In The Birds of North America (A. F. Poole and F. B. Gill, Editors). Cornell Lab of Ornithology, Ithaca, NY, USA. https://doi.org/10.2173/bna.489; photo: https://en.wikiaves.com/3840343&tm=f&t=b&o=dp&desc=1&o=dp	Egret plumes puffed out, crest raised as it defends from approaching gallinule	photo	MMA Heron X Moorhen!!!	http://en.wikiaves.com/763299	http://en.wikiaves.com/763299	South America	Vilde Eriberto Florencio	0	1	1	1	1	0	2	2	0	1	0	0	0	0	0	0	0	0	1	3	1	NA
117	7108	Ardeidae	Egretta	thula	7107	Ardeidae	Egretta	caerulea	threat	on.perch	forward.upright	forward.upright	spread.outward	underwing.forward	closed.downward	trailing.fanned	on.substrate	bill	same	photos in WikiAves (e.g., http://en.wikiaves.com/1373740) Parsons, K. C. and T. L. Master (2000). Snowy Egret (Egretta thula), version 2.0. In The Birds of North America (A. F. Poole and F. B. Gill, Editors). Cornell Lab of Ornithology, Ithaca, NY, USA. https://doi.org/10.2173/bna.489	both in wetland standing, caerulea retreating, thula posturing	photo	In a small territorial dispute with a small white heron!	http://en.wikiaves.com/3101629	http://en.wikiaves.com/3101629	South America	Marcelo Vinicius	0	0	1	2	0	0	2	0	0	0	3	0	0	0	0	0	1	1	0	3	0	NA
118	7164	Cathartidae	Coragyps	atratus	7159	Cathartidae	Cathartes	burrovianus	threat.defense	on.perch	forward.lowered	forward.lowered	spread.outward	underwing.forward	closed.downward	trailing.notfanned	on.substrate	bill.forehead	similar	photos in WikiAves (e.g., http://en.wikiaves.com/807112)	birds displaying on reeds; C. atratus is a bit above	photo	They disputed space over food.	http://en.wikiaves.com/355108	http://en.wikiaves.com/355108	South America	Romulo Campos	0	0	1	0	0	0	2	0	1	1	2	1	0	0	1	0	0	NA	3	0	0	NA
119	7188	Accipitridae	Elanus	leucurus	7785	Accipitridae	Geranoaetus	albicaudatus	threat	in.air	above	forward.normal	soaring.gliding	underwing.forward	open.forward	trailing.fanned	extended	feet	same	Dunk, J. R. (2020). White-tailed Kite (Elanus leucurus), version 1.0. In Birds of the World (A. F. Poole and F. B. Gill, Editors). Cornell Lab of Ornithology, Ithaca, NY, USA. https://doi.org/10.2173/bow.whtkit.01; photos in wikiaves (e.g., http://en.wikiaves.com/388974)	both in air, kite above, hawk below flying but turning to look back	photo	White-tailed hawk fighting with a sieve hawk. It was all very fast, I was resting when I heard a noise practically on the roof, I ran and by sheer luck managed to take this and other photos right above my head.	http://en.wikiaves.com/1793062	http://en.wikiaves.com/1793062	South America	André Mendes	3	1	1	0	0	0	0	0	0	0	0	0	0	0	0	1	3	1	1	2	2	NA
120	7241	Accipitridae	Elanoides	forficatus	11177	Falconidae	Falco	femoralis	threat.defense	in.air	upside.down	forward.lowered	soaring.gliding	underwing.forward	open.forward	trailing.fanned	extended	feet	same	photos in WikiAves (e.g., http://en.wikiaves.com/4237835)	falcon above, kite turning to face falcon upside down	photo	scissor-hawk x collared hawk. Today 10/13, photo taken in a hurry, did not give much time.	http://en.wikiaves.com/1869483	http://en.wikiaves.com/1869483	South America	Ivan Rocha	2	0	2	0	0	0	0	0	0	0	3	0	0	1	0	0	1	0	2	2	2	0
121	7302	Accipitridae	Torgos	tracheliotos	7284	Accipitridae	Gyps	africanus	threat	on.perch	forward.lowered	forward.lowered	spread.outward	underwing.forward	closed.downward	trailing.fanned	on.substrate	bill.head	same	König, C. 1983. Interspecific and intraspecific competition for food among Old World Vultures. Vulture Biology and Management. University of California Press.; photos in: https://www.wildimages-phototours.com/why-the-world-needs-vultures/	first posture after landing on hippo carcass, with head down and wings out	video	vultures feeding on dead hippopotamus	youtube (now removed, no link) ("vulture.clip")	removed	Africa	African Adventures	0	0	3	0	0	0	0	0	2	0	3	0	0	0	0	0	1	2	1	1	2	0
122	7302	Accipitridae	Torgos	tracheliotos	7284	Accipitridae	Gyps	africanus	threat	on.perch	forward.upright	forward.upright	partially.spread	underwing.forward	closed.forward	trailing.notfanned	on.substrate	bill	same	König, C. 1983. Interspecific and intraspecific competition for food among Old World Vultures. Vulture Biology and Management. University of California Press.; photos included	second posture sitting upright on top of hippo head	video	vultures feeding on dead hippopotamus	youtube (now removed, no link) ("vulture.clip")	removed	Africa	African Adventures	0	1	1	2	0	0	0	0	1	0	2	0	0	0	0	1	0	1	1	1	3	0
123	7302	Accipitridae	Torgos	tracheliotos	7284	Accipitridae	Gyps	africanus	threat	on.perch	forward.lowered	forward.lowered	spread.outward	underwing.forward	open.forward	trailing.notfanned	on.substrate	bill	same	König, C. 1983. Interspecific and intraspecific competition for food among Old World Vultures. Vulture Biology and Management. University of California Press.; photos included	third posture when displacing white-backeds from the carcass hole, with flight down and open bill	video	vultures feeding on dead hippopotamus	youtube (now removed, no link) ("vulture.clip")	removed	Africa	African Adventures	0	2	1	1	0	0	0	2	1	1	1	0	0	0	0	0	0	3	1	1	3	0
124	7302	Accipitridae	Torgos	tracheliotos	7284	Accipitridae	Gyps	africanus	threat	on.ground	forward.lowered	forward.lowered	partially.spread	underwing.forward	closed.forward	not.visible	on.substrate	bill	same	König, C. 1983. Interspecific and intraspecific competition for food among Old World Vultures. Vulture Biology and Management. University of California Press.; photos included	bird bounding in with wings partially spread, then fully spread when displacing at carcass; description of initial posture at 0:06s	video	vultures feeding on carcass; Idube Game Reserve, South Africa	https://www.youtube.com/watch?v=qd5LjkGFOjs	https://www.youtube.com/watch?v=qd5LjkGFOjs	Africa	Idube Game Reserve	0	0	3	0	0	0	0	3	3	0	0	0	0	0	0	0	0	2	1	1	2	0
125	7302	Accipitridae	Torgos	tracheliotos	7284	Accipitridae	Gyps	africanus	threat	on.ground	forward.upright	forward.upright	partially.spread	underwing.forward	closed.forward	not.visible	on.substrate	bill	same	König, C. 1983. Interspecific and intraspecific competition for food among Old World Vultures. Vulture Biology and Management. University of California Press.; photos included	bird bounding in with wings partially spread, then fully spread when displacing at carcass; description of upright posture at 0:12s	video	vultures feeding on carcass; Idube Game Reserve, South Africa	https://www.youtube.com/watch?v=qd5LjkGFOjs	https://www.youtube.com/watch?v=qd5LjkGFOjs	Africa	Idube Game Reserve	0	0	3	3	0	0	0	0	1	0	1	0	0	0	0	1	0	3	2	1	2	0
126	7302	Accipitridae	Torgos	tracheliotos	7284	Accipitridae	Gyps	africanus	threat	on.ground	forward.normal	forward.lowered	spread.outward	underwing.forward	open.forward	not.visible	on.substrate	bill	same	König, C. 1983. Interspecific and intraspecific competition for food among Old World Vultures. Vulture Biology and Management. University of California Press.; photos included	bird bounding in with wings partially spread, then fully spread when displacing at carcass; description of open-wing posture at 0:28s	video	vultures feeding on carcass; Idube Game Reserve, South Africa	https://www.youtube.com/watch?v=qd5LjkGFOjs	https://www.youtube.com/watch?v=qd5LjkGFOjs	Africa	Idube Game Reserve	0	0	3	3	0	0	0	0	0	1	2	0	0	0	0	0	0	3	2	1	2	0
127	7700	Accipitridae	Haliaeetus	vocifer	7075	Ardeidae	Ardea	goliath	threat	on.ground	forward.normal	forward.upright	closed.held.slightly.out	wing.closed.shoulder.visible	open.forward	trailing.notfanned	on.substrate	bill	same	BBC Natural History Unit. 2009. Nature's Great Events. Episode 5. Bristol, UK.	attacking, trying to secure fish; description of display on ground at 4:13s (and elsewhere)	video	Goliath Heron vs African Fish Eagle	https://www.youtube.com/watch?v=_c24Tqx8SyQ	https://www.youtube.com/watch?v=_c24Tqx8SyQ	Africa	Brad's World Reptiles	1	1	3	2	0	0	0	0	0	1	0	0	0	0	0	0	0	3	1	2	1	NA
128	7700	Accipitridae	Haliaeetus	vocifer	7075	Ardeidae	Ardea	goliath	threat	in.air	feet.forward	held.back.upward	flapping	underwing.forward	open.forward	trailing.notfanned	extended	feet	same	BBC Natural History Unit. 2009. Nature's Great Events. Episode 5. Bristol, UK.	attacking, trying to secure fish; description of display in air at 5:29s	video	Goliath Heron vs African Fish Eagle	https://www.youtube.com/watch?v=_c24Tqx8SyQ	https://www.youtube.com/watch?v=_c24Tqx8SyQ	Africa	Brad's World Reptiles	1	1	0	2	0	0	0	0	0	0	1	0	0	0	0	0	2	3	1	1	2	NA
129	7709	Accipitridae	Haliaeetus	pelagicus	7703	Accipitridae	Haliaeetus	albicilla	threat	in.air	feet.forward	held.back.upward	flapping	underwing.forward	closed.forward	trailing.fanned	extended	feet	same	https://www.youtube.com/watch?v=_6VOHdF_9Wo	displacing albicilla from fish; description of posture at 7:35s (and elsewhere)	video	Steller's Sea Eagle	https://www.youtube.com/watch?v=J0aGmiPZO18&t=304s	https://www.youtube.com/watch?v=J0aGmiPZO18&t=304s	Asia	Ray H	0	2	1	0	0	0	0	0	0	0	2	0	0	0	0	1	3	3	2	2	2	NA
130	7754	Accipitridae	Buteogallus	meridionalis	11068	Falconidae	Caracara	plancus	threat.defense	in.air	upside.down	side.oriented	soaring.gliding	underwing.forward	open.side	trailing.fanned	extended	feet	same	photos in WikiAves (e.g., http://en.wikiaves.com/3279718)	fighting in mid air, caracara above, savanna hawk upside down and below	photo	It was really cool to watch Caracará attacking Gavião caboclo, too bad it was too fast, but it was worth it!	http://en.wikiaves.com/2524716	http://en.wikiaves.com/2524716	South America	Maurício Poletti	0	0	0	1	2	0	0	0	0	0	3	0	0	1	0	0	1	1	1	0	2	NA
131	7766	Accipitridae	Rupornis	magnirostris	9868	Ramphastidae	Ramphastos	dicholorus	threat.defense	on.perch	forward.lowered	forward.lowered	raised.upward	underwing.forward	closed.forward	raised.fanned	on.substrate	bill	same	photos in WikiAves (e.g., http://en.wikiaves.com/2585499)	responding to toucans flying toward it; really showing underwing of right wing and upperwing of left wing	photo	The green-billed toucans were feeding on an avocado tree until they decided to take a nap in a nearby araucaria, which the hawk did not like at all.	http://en.wikiaves.com/1771043	http://en.wikiaves.com/1771043	South America	Antonio Carlos Iglesias	0	0	2	0	0	0	0	1	0	3	0	2	0	0	0	1	0	1	0	0	0	NA
132	7766	Accipitridae	Rupornis	magnirostris	9868	Ramphastidae	Ramphastos	dicholorus	threat.defense	in.air	feet.forward	forward.lowered	spread.outward	underwing.forward	closed.forward	trailing.notfanned	extended	feet	same	photos in WikiAves (e.g., http://en.wikiaves.com/2585499)	responding to toucans flying toward it	photo	The green-billed toucans were feeding on an avocado tree until they decided to take a nap in a nearby araucaria, which the hawk did not like at all.	http://en.wikiaves.com/1771049	http://en.wikiaves.com/1771049	South America	Antonio Carlos Iglesias	0	0	2	0	0	0	0	1	0	1	2	0	0	0	0	0	2	1	0	0	0	NA
133	7785	Accipitridae	Geranoaetus	albicaudatus	7762	Accipitridae	Buteogallus	coronatus	threat	in.air	feet.forward	forward.normal	soaring.gliding	underwing.forward	closed.forward	trailing.fanned	extended	feet	same	photos in WikiAves (e.g., http://en.wikiaves.com/3599486)	attacking chaco eagle from above, talons extended	photo	To register the species in another city in the region. Individual being attacked by Buteo albicaudatus. Note the size of the Harpyhaliaetus individual compared to B. albicaudatus. This animal is too big!	http://en.wikiaves.com/158521	http://en.wikiaves.com/158521	South America	Kassius Santos	1	0	1	1	1	0	0	0	0	0	2	0	0	0	0	0	1	1	1	1	1	0
134	7854	Accipitridae	Buteo	lagopus	8173	Strigidae	Bubo	scandiacus	threat.defense	on.perch	forward.lowered	forward.lowered	raised.upward	wing.horizontal	not.visible	trailing.fanned	on.substrate	bill	same	video (e.g., https://www.youtube.com/watch?v=wlkkqVTrBsM)	responding to owl; description of posture at 0:48s on post	photo	Snowy Owl vs Rough-legged Hawk; About a month ago I was out in the countryside looking for my favorite birds of prey to photograph.	http://vimeo.com/17630243	https://vimeo.com/17630243	North America	riknash	0	0	2	3	0	0	0	0	0	0	3	0	0	0	0	0	0	0	0	1	2	0
135	7854	Accipitridae	Buteo	lagopus	8173	Strigidae	Bubo	scandiacus	threat.defense	on.ground	forward.upright	forward.upright	spread.outward	underwing.forward	closed.forward	not.visible	extended	feet	same	video (e.g., https://www.youtube.com/watch?v=wlkkqVTrBsM)	responding to owl; description of posture around 0:56s on ground	photo	Snowy Owl vs Rough-legged Hawk; About a month ago I was out in the countryside looking for my favorite birds of prey to photograph.	http://vimeo.com/17630243	https://vimeo.com/17630243	North America	riknash	0	0	2	1	0	0	0	0	0	0	3	0	0	0	0	0	1	0	0	1	2	0
136	7870	Accipitridae	Buteo	buteo	7058	Ardeidae	Ardea	cinerea	threat.defense	in.air	feet.forward	forward.normal	flapping	underwing.forward	closed.forward	trailing.fanned	extended	feet	same	https://www.youtube.com/watch?v=RnMTq8rqX5M; https://www.shutterstock.com/search/common+buzzards+fight	attacking heron that was trying to usurp carrion; description of posture at 3:06s	video	Grey heron fights common buzzard / czapla siwa i myszo?ów / Canon 400mm 5.6 , Canon 7D / bird fight	https://www.youtube.com/watch?v=73d1exi0RJY	https://www.youtube.com/watch?v=73d1exi0RJY	Europe	Adam Fichna	0	0	0	2	0	0	0	0	0	0	3	0	0	0	0	0	3	1	0	1	1	NA
137	8173	Strigidae	Bubo	scandiacus	7854	Accipitridae	Buteo	lagopus	threat	in.air	feet.forward	forward.normal	flapping	underwing.forward	closed.forward	trailing.fanned	extended	feet	same	Holt, D. W., M. D. Larson, N. Smith, D. L. Evans, and D. F. Parmelee (2020). Snowy Owl (Bubo scandiacus), version 1.0. In Birds of the World (S. M. Billerman, Editor). Cornell Lab of Ornithology, Ithaca, NY, USA. https://doi.org/10.2173/bow.snoowl1.01; photo: https://www.treehugger.com/photos-celebrating-the-snowy-owl-irruption-4862163	displacing lagopus from perch; description of posture at 0:51s	photo	Snowy Owl vs Rough-legged Hawk; About a month ago I was out in the countryside looking for my favorite birds of prey to photograph.	http://vimeo.com/17630243	https://vimeo.com/17630243	North America	riknash	0	0	2	1	0	0	0	0	0	0	3	0	0	1	1	0	0	0	1	3	0	NA
138	8173	Strigidae	Bubo	scandiacus	7854	Accipitridae	Buteo	lagopus	threat	on.ground	feet.forward	forward.normal	spread.outward	underwing.forward	not.visible	trailing.notfanned	extended	feet	same	Holt, D. W., M. D. Larson, N. Smith, D. L. Evans, and D. F. Parmelee (2020). Snowy Owl (Bubo scandiacus), version 1.0. In Birds of the World (S. M. Billerman, Editor). Cornell Lab of Ornithology, Ithaca, NY, USA. https://doi.org/10.2173/bow.snoowl1.01; photo: https://www.treehugger.com/photos-celebrating-the-snowy-owl-irruption-4862163	displacing lagopus from perch; description of posture at 0:56s on ground	photo	Snowy Owl vs Rough-legged Hawk; About a month ago I was out in the countryside looking for my favorite birds of prey to photograph.	http://vimeo.com/17630243	https://vimeo.com/17630243	North America	riknash	0	0	3	2	0	0	0	0	0	0	3	0	0	0	0	0	0	0	1	2	1	NA
139	8680	Coliidae	Urocolius	indicus	26352	Sturnidae	Lamprotornis	nitens	threat	on.perch	forward.upright	forward.upright	closed.flat	wing.closed.shoulder.concealed	open.forward	trailing.notfanned	on.substrate	bill	unknown	NA	at feeding table; display at 2:33s	video	Two Red-faced Mousebirds on Allen BirdCam 2 Oct '13 www.AllenBirdCam.com	https://www.youtube.com/watch?v=AZWIY5l4v48	https://www.youtube.com/watch?v=AZWIY5l4v48	Africa	Allen BirdCam	1	0	2	2	0	0	3	0	0	0	0	0	0	0	0	0	0	3	2	0	0	0
140	8857	Phoeniculidae	Phoeniculus	purpureus	24433	Leiothrichidae	Turdoides	jardineii	threat	on.perch	forward.lowered	forward.lowered	closed.held.slightly.out	wing.closed.shoulder.visible	open.forward	trailing.notfanned	on.substrate	bill	unknown	NA	at feeding table; display at 2:50s	video	Green Wood hoopoe's (Red-billed Woodhoopoe's) on Allen BirdCam 19 Aug '13	https://www.youtube.com/watch?v=uQwGDnLqqJo	https://www.youtube.com/watch?v=uQwGDnLqqJo	Africa	Allen BirdCam	3	2	3	0	0	0	0	0	0	0	0	0	0	0	0	0	0	3	1	0	0	2
141	9417	Alcedinidae	Chloroceryle	inda	15743	Tyrannidae	Pitangus	sulphuratus	threat.defense	on.perch	forward.normal	forward.normal	raised.upward	underwing.forward	closed.forward	trailing.fanned	on.substrate	bill	unknown	NA	on branch with kiskadee flying toward it	photo	Despite the branches and vines, I witnessed a fierce fight for piaba between a kingfisher (who came out victorious) and a brave Bem-te-vi!	http://en.wikiaves.com/1712472	http://en.wikiaves.com/1712472	South America	Kennedy Borges-Road	1	0	2	2	0	0	0	0	0	0	3	0	0	0	1	0	0	3	0	0	2	1
142	9420	Alcedinidae	Chloroceryle	americana	9607	Galbulidae	Galbula	ruficauda	threat	on.perch	forward.normal	forward.upright	partially.spread	underwing.forward	open.forward	trailing.fanned	on.substrate	bill	unknown	NA	standoff on branch	photo	threat displays in standoff; Redenção, Pará, Brasil	http://en.wikiaves.com/766892&p=10&t=b	http://en.wikiaves.com/766892&p=10&t=b	South America	Gilmar Leal	0	1	2	1	0	0	2	0	0	0	2	1	0	0	0	0	0	3	1	0	2	2
143	9607	Galbulidae	Galbula	ruficauda	9420	Alcedinidae	Chloroceryle	americana	threat	on.perch	forward.lowered	forward.lowered	spread.outward	wing.horizontal	open.forward	trailing.fanned	on.substrate	bill	different	photos in WikiAves (e.g., http://en.wikiaves.com/3523889)	standoff on branch	photo	threat displays in standoff; Redenção, Pará, Brasil	http://en.wikiaves.com/766892&p=10&t=b	http://en.wikiaves.com/766892&p=10&t=b	South America	Gilmar Leal	1	3	1	0	0	0	0	0	1	1	1	1	0	0	0	0	0	1	1	1	1	3
144	9656	Bucconidae	Nystalus	chacuru	15743	Tyrannidae	Pitangus	sulphuratus	threat	on.perch	forward.upright	forward.upright	closed.flat	wing.closed.shoulder.concealed	open.forward	trailing.notfanned	on.substrate	bill	same	photos in WikiAves (e.g., http://en.wikiaves.com/3927417) show that bill is highlighted	puffbird sitting on wire, opening bill at kiskadee; not sure if kiskadee is landing on wire above, or flying away	photo	none	http://en.wikiaves.com/267309	http://en.wikiaves.com/267309	South America	Joelma do Couto	2	1	2	1	1	0	2	0	0	0	0	0	0	0	0	0	0	3	1	1	1	0
145	9663	Bucconidae	Nystalus	maculatus	15777	Tyrannidae	Myiodynastes	maculatus	threat	on.perch	forward.lowered	forward.lowered	raised.upward	wing.horizontal	closed.forward	not.visible	on.substrate	bill	same	photos in WikiAves (e.g., http://en.wikiaves.com/3393519)	puffbird on branch, flycatcher either about to land, or backing off	photo	Come for a walk in Paracuru!	http://en.wikiaves.com/2508490	http://en.wikiaves.com/2508490	South America	Romulo C Guerra	0	3	3	0	0	0	0	0	0	0	3	0	0	0	0	0	0	1	1	1	0	NA
146	10242	Picidae	Picumnus	temminckii	33206	Thraupidae	Sicalis	flaveola	threat.defense	on.perch	upside.down	forward.lowered	partially.spread	underwing.forward	not.visible	not.visible	on.substrate	bill	same	photos in WikiAves (e.g., http://en.wikiaves.com/143753)	upside down, leaning upward	photo	curiosity, a different sp fight !!	http://en.wikiaves.com/1285263	http://en.wikiaves.com/1285263	South America	Elio Costa	0	1	2	1	0	0	1	0	0	0	3	0	0	0	0	0	0	3	3	1	0	NA
147	10304	Picidae	Melanerpes	flavifrons	11390	Psittacidae	Brotogeris	tirica	threat	on.perch	forward.lowered	forward.lowered	closed.flat	wing.closed.shoulder.visible	open.forward	trailing.fanned	on.substrate	bill	same	photos in WikiAves (e.g., http://en.wikiaves.com/3661981)	woodpecker moving up branch toward parakeet, who is sitting at top of branch	photo	Yellow-browed Benedict fighting with a Rich Parakeet.	http://en.wikiaves.com/2064415	http://en.wikiaves.com/2064415	South America	Riccardo Boschetti	2	3	3	0	0	0	0	0	0	0	0	0	0	0	0	0	1	3	3	0	1	0
148	10755	Picidae	Colaptes	melanochloros	12278	unidentified	unidentified	unidentified	threat	on.perch	forward.lowered	forward.lowered	closed.flat	wing.closed.shoulder.concealed	open.forward	trailing.notfanned	on.substrate	bill	same	photos in WikiAves (e.g., http://en.wikiaves.com/442938)	C. melanochloros defends while other bird flies away	photo	Green-barred Woodpecker	http://en.wikiaves.com/901664	http://en.wikiaves.com/901664	South America	Alexander Z. Souza	2	3	2	0	0	0	0	1	0	0	0	0	0	0	0	0	0	2	3	0	1	1
149	10831	Picidae	Dryocopus	lineatus	15777	Tyranniadae	Myiodynastes	maculatus	threat.defense	on.perch	side.oriented	forward.upright	raised.upward	underwing.forward	not.visible	trailing.notfanned	on.substrate	bill.wing	same	photos in WikiAves (e.g., http://en.wikiaves.com/3916742)	flycatcher apparently attacking woodpecker from the air, woodpecker on tree trunk	photo	This well-seen-brindle was attacking the white-banded woodpecker (a female) that was feeding on this tree, accompanied by its companion.	http://en.wikiaves.com/1549106	http://en.wikiaves.com/1549106	South America	Goran Neshich	0	0	2	1	0	0	2	0	0	0	3	0	0	1	0	0	0	3	2	1	2	0
150	10872	Picidae	Campephilus	melanoleucos	10813	Picidae	Celeus	flavescens	threat	on.perch	side.oriented	forward.upright	raised.upward	underwing.forward	open.side	not.visible	on.substrate	wing	same	photos in WikiAves (e.g., http://en.wikiaves.com/1497679)	both woodpeckers on tree, on either side	photo	Fighting with Celeus flavescens male.	http://en.wikiaves.com/1407838	http://en.wikiaves.com/1407838	South America	Leonardo Sanchez	0	0	1	2	0	0	2	0	0	0	3	0	0	0	0	0	0	2	1	2	2	0
151	11068	Falconidae	Caracara	plancus	7164	Cathartidae	Coragyps	atratus	threat	in.air	forward.upright	forward.upright	raised.upward	underwing.forward	not.visible	down.fanned	extended	feet	same	photos in WikiAves (e.g., http://en.wikiaves.com/1759293), but note that many aggressive intraspecific interactions appear to be in the air	fighting on beach for fish, both birds jumping off ground and throwing out feet	photo	There were 2 Carcarás that ate a fish head, and it is clear that the "vultures" brothers came to ask for a piece, but the owners of the carrion did not want at all and soon the fight started ... there were 8 vultures for 2 heads	http://en.wikiaves.com/1759294	http://en.wikiaves.com/1759294	South America	Henry Alexandre	0	0	1	0	0	0	0	0	0	0	2	0	0	1	1	0	3	3	1	1	2	NA
152	11068	Falconidae	Caracara	plancus	7754	Accipitridae	Buteogallus	meridionalis	threat	in.air	above	forward.normal	flapping	underwing.forward	closed.forward	down.fanned	extended	feet	same	photos in WikiAves (e.g., http://en.wikiaves.com/624004)	fighting in mid air, caracara above, savanna hawk upside down and below	photo	It was really cool to watch Caracará attacking Gavião caboclo, too bad it was too fast, but it was worth it!	http://en.wikiaves.com/2524716	http://en.wikiaves.com/2524716	South America	Maurício Poletti	0	0	1	0	1	0	0	0	0	0	3	0	0	2	1	0	0	0	2	1	2	NA
153	11068	Falconidae	Caracara	plancus	11177	Falconidae	Falco	femoralis	threat.defense	in.air	upside.down	forward.lowered	flapping	underwing.forward	open.forward	down.fanned	extended	feet	same	photos in WikiAves (e.g., http://en.wikiaves.com/624004)	upside down with talons extended in response to falcon above; falcon too hard to see for details - not included independently	photo	Specimen attacking the caracará, which retreated as soon as it could. Observation made in the company of Antonio Carlos.	http://en.wikiaves.com/1769786	http://en.wikiaves.com/1769786	South America	Norica Iglesias	0	0	2	0	1	0	0	0	0	0	1	0	0	1	0	1	3	3	2	1	2	NA
154	11068	Falconidae	Caracara	plancus	11177	Falconidae	Falco	femoralis	threat.defense	in.air	upside.down	not.visible	soaring.gliding	underwing.forward	not.visible	trailing.fanned	extended	feet	same	photos in WikiAves (e.g., http://en.wikiaves.com/624004)	in air	photo	The carcará flew by and was attacked by one of the six collared hawks.	http://en.wikiaves.com/3610235	http://en.wikiaves.com/3610235	South America	Claudia Moura	0	0	1	0	1	0	0	0	0	0	2	0	0	2	0	0	3	3	1	1	2	NA
155	11068	Falconidae	Caracara	plancus	11225	Falconidae	Falco	peregrinus	threat.defense	in.air	upside.down	forward.normal	flapping	underwing.forward	closed.forward	trailing.fanned	extended	feet	same	photos in WikiAves (e.g., http://en.wikiaves.com/624004)	in air, responding to diving peregrine; flipping upside down	photo	Southern Crested Caracara	http://en.wikiaves.com/885568	http://en.wikiaves.com/885568	South America	Arlei Bertani	0	0	1	0	1	0	1	0	0	0	2	0	0	0	0	1	3	3	1	1	1	NA
156	11068	Falconidae	Caracara	plancus	11225	Falconidae	Falco	peregrinus	threat	in.air	upside.down	forward.lowered	flapping	underwing.forward	open.forward	not.visible	extended	feet	same	photos in WikiAves (e.g., http://en.wikiaves.com/624004)	in air; see also http://en.wikiaves.com/3559990	photo	Peregrine Falcon and Carcará fighting because Carcará wanted to steal Falcão's food. Guided by Gustavo Pinto	http://en.wikiaves.com/3559993	http://en.wikiaves.com/3559993	South America	Regina Manzur	0	0	1	0	3	0	0	0	0	0	1	0	0	0	0	0	3	2	0	1	1	NA
157	11143	Falconidae	Falco	sparverius	11177	Falconidae	Falco	femoralis	threat	in.air	above	forward.lowered	flapping	underwing.forward	closed.forward	trailing.fanned	extended	feet	same	photos in WikiAves (e.g., http://en.wikiaves.com/2884127)	kestrel displaying from above	photo	Duel between Falcons: Quiriquiri and Collared Falcon.	http://en.wikiaves.com/608055	http://en.wikiaves.com/608055	South America	Silvio F C Rosatti	0	0	0	0	0	0	0	0	0	0	2	0	0	3	0	0	3	3	0	0	3	0
158	11143	Falconidae	Falco	sparverius	11225	Falconidae	Falco	peregrinus	threat	in.air	above	forward.lowered	soaring.gliding	underwing.forward	open.forward	trailing.fanned	extended	feet.tail	same	photos in WikiAves (e.g., http://en.wikiaves.com/2184230)	in air just after kestrel flying overtop; two very close; legs likely retracted slightly after flyover	photo	It was very interesting to observe how the quiri-quiri chased the pilgrim and attacked him in mid-flight!	http://en.wikiaves.com/3578518	http://en.wikiaves.com/3578518	South America	Thelma Gatuzzo	0	0	1	1	0	0	0	0	0	0	2	0	0	1	0	0	1	1	1	0	2	0
159	11177	Falconidae	Falco	femoralis	7188	Accipitridae	Elanus	leucurus	threat.defense	in.air	upside.down	side.oriented	flapping	underwing.forward	closed.side	trailing.fanned	extended	feet	same	photos in WikiAves (e.g., http://en.wikiaves.com/1393329)	pair interacting with kites, bt kite in photo flying overhead, falcon upside down with talons bared; all in air	photo	Two Sieve Hawks fought in the air against two Spotted Hawks, perhaps a fight between two couples.	http://en.wikiaves.com/1277054	http://en.wikiaves.com/1277054	South America	Emerson Kaseker	0	0	1	0	1	0	0	0	0	0	1	0	0	1	0	1	3	3	0	0	2	0
160	11177	Falconidae	Falco	femoralis	7241	Accipitridae	Elanoides	forficatus	threat	in.air	above	forward.lowered	soaring.gliding	underwing.forward	closed.forward	trailing.fanned	extended	feet	same	photos in WikiAves (e.g., http://en.wikiaves.com/1393329)	falcon above, kite turning to face falcon upside down	photo	scissor-hawk x collared hawk. Today 10/13, photo taken in a hurry, did not give much time.	http://en.wikiaves.com/1869483	http://en.wikiaves.com/1869483	South America	Ivan Rocha	0	0	2	0	0	0	0	0	0	0	1	0	0	1	0	1	3	3	0	0	2	0
161	11177	Falconidae	Falco	femoralis	11068	Falconidae	Caracara	plancus	threat	in.air	above	forward.lowered	soaring.gliding	underwing.forward	open.forward	trailing.fanned	partly.extended	feet	same	photos in WikiAves (e.g., http://en.wikiaves.com/1393329)	in air; just after flying over caracara - feet likely retracted slightly	photo	The carcará flew by and was attacked by one of the six collared hawks.	http://en.wikiaves.com/3610235	http://en.wikiaves.com/3610235	South America	Claudia Moura	1	0	2	0	0	0	0	0	0	0	1	0	0	1	0	0	2	2	0	0	2	0
162	11225	Falconidae	Falco	peregrinus	11068	Falconidae	Caracara	plancus	threat	in.air	above	forward.normal	soaring.gliding	underwing.forward	closed.forward	trailing.fanned	extended	feet	same	White, C. M., N. J. Clum, T. J. Cade, and W. G. Hunt (2020). Peregrine Falcon (Falco peregrinus), version 1.0. In Birds of the World (S. M. Billerman, Editor). Cornell Lab of Ornithology, Ithaca, NY, USA. https://doi.org/10.2173/bow.perfal.01; photo example: https://www.alamy.com/peregrine-falcon-flying-and-fighting-image335998357.html	in air after diving at caracara	photo	none	http://en.wikiaves.com/885568	http://en.wikiaves.com/885568	South America	Arlei Bertani	0	0	1	0	0	0	0	0	0	0	2	0	0	2	0	0	3	1	1	0	1	0
163	11225	Falconidae	Falco	peregrinus	11068	Falconidae	Caracara	plancus	threat	in.air	above	side.oriented	soaring.gliding	underwing.forward	not.visible	trailing.fanned	extended	feet	same	White, C. M., N. J. Clum, T. J. Cade, and W. G. Hunt (2020). Peregrine Falcon (Falco peregrinus), version 1.0. In Birds of the World (S. M. Billerman, Editor). Cornell Lab of Ornithology, Ithaca, NY, USA. https://doi.org/10.2173/bow.perfal.01; photo example: https://www.alamy.com/peregrine-falcon-flying-and-fighting-image335998357.html	in air; see also http://en.wikiaves.com/3559990	photo	Peregrine Falcon and Carcará fighting because Carcará wanted to steal Falcão's food. Guided by Gustavo Pinto	http://en.wikiaves.com/3559993	http://en.wikiaves.com/3559993	South America	Regina Manzur	0	0	1	0	0	0	0	0	0	0	1	0	0	3	0	1	3	2	1	1	1	0
164	11225	Falconidae	Falco	peregrinus	11143	Falconidae	Falco	sparverius	threat.defense	in.air	upside.down	side.oriented	soaring.gliding	underwing.forward	closed.side	trailing.fanned	not.visible	wing	same	White, C. M., N. J. Clum, T. J. Cade, and W. G. Hunt (2020). Peregrine Falcon (Falco peregrinus), version 1.0. In Birds of the World (S. M. Billerman, Editor). Cornell Lab of Ornithology, Ithaca, NY, USA. https://doi.org/10.2173/bow.perfal.01; photo example: https://www.alamy.com/peregrine-falcon-flying-and-fighting-image335998357.html	in air just after kestrel flying overtop; two very close	photo	It was very interesting to observe how the quiri-quiri chased the pilgrim and attacked him in mid-flight!	http://en.wikiaves.com/3578518	http://en.wikiaves.com/3578518	South America	Thelma Gatuzzo	0	0	2	0	1	0	0	0	0	0	1	0	0	2	0	0	1	1	1	0	2	0
165	11390	Psittacidae	Brotogeris	tirica	10304	Picidae	Melanerpes	flavifrons	threat.defense	on.perch	forward.upright	forward.normal	closed.flat	wing.closed.shoulder.visible	open.forward	trailing.notfanned	on.substrate	bill	same	photos in WikiAves (e.g., http://en.wikiaves.com/716249)	woodpecker moving up branch toward parakeet, who is sitting at top of branch	photo	Yellow-browed Benedict fighting with a Rich Parakeet.	http://en.wikiaves.com/2064415	http://en.wikiaves.com/2064415	South America	Riccardo Boschetti	2	2	2	1	0	0	0	0	0	0	0	0	0	0	0	0	0	3	NA	NA	NA	2
166	11390	Psittacidae	Brotogeris	tirica	11565	Psittacidae	Pyrrhura	frontalis	threat	on.perch	forward.upright	forward.upright	closed.held.slightly.out	wing.closed.shoulder.visible	open.forward	trailing.notfanned	on.substrate	bill	same	photos in WikiAves (e.g., http://en.wikiaves.com/716249)	on vertical trunk, Brotogeris above Pyrrhula	photo	three Tiribas trying to fend off the Parakeets	http://en.wikiaves.com/2658994	http://en.wikiaves.com/2658994	South America	Marcelo De Breyne	2	2	2	1	0	0	0	0	0	0	0	0	0	0	0	1	0	3	NA	NA	NA	3
167	11392	Psittacidae	Brotogeris	chiriri	11649	Psittacidae	Eupsittula	aurea	threat.defense	on.perch	side.oriented	side.oriented	closed.flat	wing.closed.shoulder.visible	open.side	trailing.notfanned	on.substrate	bill	same	photos in WikiAves (e.g., http://en.wikiaves.com/2645427)	birds displaying in a tree: Eupsittula slightly above	photo	Rich parakeet on the left fighting with the king parakeet, was there a dispute for the crown? Heehehe.	http://en.wikiaves.com/726489	http://en.wikiaves.com/726489	South America	Lucas Alves 2	3	2	2	0	0	0	0	0	0	0	0	0	0	0	0	0	0	3	NA	NA	NA	2
168	11565	Psittacidae	Pyrrhura	frontalis	11390	Psittacidae	Brotogeris	tirica	threat	on.perch	forward.upright	forward.upright	spread.outward	underwing.forward	closed.forward	trailing.fanned	on.substrate	bill	same	photos in WikiAves (e.g., http://en.wikiaves.com/3075697)	on vertical trunk, Brotogeris above Pyrrhula	photo	three Tiribas trying to fend off the Parakeets	http://en.wikiaves.com/2658994	http://en.wikiaves.com/2658994	South America	Marcelo De Breyne	0	0	0	3	2	0	0	0	0	0	3	0	0	0	0	0	0	3	0	1	1	2
169	11634	Psittacidae	Anodorhynchus	hyacinthinus	11702	Psittacidae	Ara	chloropterus	threat	in.air	above	forward.normal	spread.outward	underwing.forward	open.forward	trailing.notfanned	partly.extended	feet	same	photos in WikiAves (e.g., http://en.wikiaves.com/567720)	hyacinth in air over top; 2 red-and-green on palm fron, facing upward	photo	Early in the morning, right in front of my hotel, in the center of Miranda, a couple of great macaw (Ara chloropterus) fought with another of great macaw (Anodorhynchus hyacinthinus). It was a wonderful scene, because it was the first time that I saw both species in nature.	http://en.wikiaves.com/1933441	http://en.wikiaves.com/1933441	South America	Tycho Fernandes	1	1	3	0	0	0	0	0	0	0	2	0	0	0	0	0	2	2	2	NA	NA	1
170	11649	Psittacidae	Eupsittula	aurea	11392	Psittacidae	Brotogeris	chiriri	threat	on.perch	forward.lowered	forward.lowered	closed.held.slightly.out	wing.closed.shoulder.visible	open.forward	trailing.notfanned	on.substrate	bill	similar	photos in WikiAves, some variation in head position (e.g., http://en.wikiaves.com/2922177)	birds displaying in a tree: Eupsittula slightly above	photo	Peach-fronted Parakeet	http://en.wikiaves.com/726489	http://en.wikiaves.com/726489	South America	Lucas Alves 2	3	2	2	0	0	0	1	0	0	0	0	0	0	0	0	0	0	2	2	NA	NA	3
171	11649	Psittacidae	Eupsittula	aurea	31732	Icteridae	Gnorimopsar	chopi	threat	on.perch	forward.lowered	forward.lowered	partially.spread	underwing.forward	not.visible	trailing.fanned	on.substrate	bill	same	photos in WikiAves (http://en.wikiaves.com/1743811)	birds dislaying in trees, parakeet above	photo	Quarrel between King Parakeet and Graúna.	http://en.wikiaves.com/3229103	http://en.wikiaves.com/3229103	South America	Elton Amaral	0	0	3	0	0	1	0	0	1	0	1	0	0	1	0	0	0	1	1	NA	NA	3
172	11690	Psittacidae	Ara	ararauna	11702	Psittacidae	Ara	chloropterus	threat	on.perch	forward.lowered	forward.lowered	closed.held.slightly.out	wing.closed.shoulder.visible	open.forward	not.visible	on.substrate	bill	similar	posture similar to fight in https://www.youtube.com/watch?v=t15ocBMRFcA	birds fighting in tree: A. chloropterus is lower than A. ararauna	photo	Red-and-green Macaw	http://en.wikiaves.com/756200	http://en.wikiaves.com/756200	South America	Felipe Rangel	2	2	3	0	0	0	0	0	1	0	0	0	0	0	0	0	0	3	0	0	3	2
173	11702	Psittacidae	Ara	chloropterus	11634	Psittacidae	Anodorhynchus	hyacinthinus	threat.defense	on.perch	upside.down	forward.normal	spread.outward	underwing.forward	not.visible	trailing.notfanned	on.substrate	bill	same	photos in WikiAves (e.g., http://en.wikiaves.com/573304)	hyacinth in air over top; 2 red-and-green on palm fron, facing upward	photo	Early in the morning, right in front of my hotel, in the center of Miranda, a couple of great macaw (Ara chloropterus) fought with another of great macaw (Anodorhynchus hyacinthinus). It was a wonderful scene, because it was the first time that I saw both species in nature.	http://en.wikiaves.com/1933441	http://en.wikiaves.com/1933441	South America	Tycho Fernandes	0	0	2	0	0	0	0	0	1	0	3	0	0	1	0	0	0	3	0	1	0	2
174	11702	Psittacidae	Ara	chloropterus	11690	Psittacidae	Ara	ararauna	threat	on.perch	forward.lowered	forward.upright	closed.held.slightly.out	wing.closed.shoulder.visible	open.forward	trailing.notfanned	on.substrate	bill	similar	similar to photos in WikiAves, but other displaying birds occasionally have wings open (e.g., http://en.wikiaves.com/573304), possibly context-dependent	birds fighting in tree: A. chloropterus is lower than A. ararauna	photo	Red-and-green Macaw	http://en.wikiaves.com/756200	http://en.wikiaves.com/756200	South America	Felipe Rangel	1	2	3	0	0	0	0	0	0	1	1	0	0	0	0	0	0	3	1	1	2	2
175	12682	Furnariidae	Hylexetastes	brigidai	12750	Furnariidae	Xiphorhynchus	guttatus	threat.defense	on.perch	side.oriented	forward.lowered	spread.outward	wing.horizontal	closed.forward	trailing.fanned	on.substrate	bill.wing	unknown	NA	birds displaying on trunk	photo	These two arapaçus were fighting. Is very!	http://en.wikiaves.com/3232065	http://en.wikiaves.com/3232065	South America	Cárin Duarte	0	1	2	0	0	0	0	0	0	2	1	2	0	0	0	0	0	1	3	0	0	0
176	12750	Furnariidae	Xiphorhynchus	guttatus	12682	Furnariidae	Hylexetastes	brigidai	threat	on.perch	forward.lowered	forward.lowered	spread.outward	wing.horizontal	open.forward	partlyraised.fanned	on.substrate	bill	unknown	NA	birds displaying on trunk	photo	These two arapaçus were fighting. Is very!	http://en.wikiaves.com/3232065	http://en.wikiaves.com/3232065	South America	Cárin Duarte	0	2	2	0	0	0	0	0	1	3	0	1	0	0	0	0	0	1	0	0	0	0
177	12965	Furnariidae	Furnarius	rufus	15743	Tyrannidae	Pitangus	sulphuratus	threat.defense	on.perch	forward.normal	forward.normal	partially.spread	upperwing.forward	open.forward	trailing.fanned	on.substrate	bill	same	photos in WikiAves; especially spread wings (e.g., http://en.wikiaves.com/2311726)	F. rufus is defending from a larger bird, mostly out of frame, coming from above	photo	It is a pity that it was not possible to get the whole bem-te-vi, but little Joao-de-mud faced it without fear.	http://en.wikiaves.com/949340	http://en.wikiaves.com/949340	South America	Tamara Luciane	0	0	2	0	0	0	1	1	0	3	0	1	0	0	0	0	0	0	0	0	0	NA
178	14951	Tyrannidae	Zimmerius	acer	3256	Trochilidae	Heliothryx	auritus	threat	on.perch	forward.normal	forward.lowered	closed.held.slightly.out	wing.closed.shoulder.visible	open.forward	trailing.notfanned	on.substrate	bill	unknown	NA	fairy hovering in air, tyrannulet perched, leaning out toward fairy	photo	I found the dispute with a Blue-cheeked Hummingbird (Heliothryx auritus) interesting, which was also part of a mixed flock passing by the tower.	http://en.wikiaves.com/1967003	http://en.wikiaves.com/1967003	South America	Celso B Almeida	3	2	2	0	0	0	0	0	0	0	0	0	0	0	0	0	0	1	1	0	0	0
179	15743	Tyrannidae	Pitangus	sulphuratus	3483	Cuculidae	Tapera	naevia	threat	on.perch	forward.lowered	forward.lowered	spread.outward	underwing.forward	open.forward	partlyraised.notfanned	on.substrate	bill	similar	photos in WikiAves show some variation in posture (e.g., http://en.wikiaves.com/2638243)	focal bird is threatening cuckoo who was singing in his territory	photo	There was great doubt about which of the two to name the record, but tapera naevia prevailed. He was singing in a bush when he was violently attacked by the little man who defended the territory, he had to dive into the bush chased by the valiant aggressor, a unique scene! Três Bimas, photographic adventure guided by Edson Endrigo and in the company of Celuta Machado, Silvana Licco, Elsie Rotenbe…	http://en.wikiaves.com/685015	http://en.wikiaves.com/685015	South America	Marco Guedes	1	1	2	0	0	0	2	0	0	0	3	0	0	0	0	0	0	3	1	1	2	NA
180	15743	Tyrannidae	Pitangus	sulphuratus	11381	Psittacidae	Myiopsitta	monachus	threat	in.air	above	forward.lowered	spread.outward	underwing.forward	not.visible	trailing.notfanned	tucked.up	bill	same	photos in WikiAves (e.g., http://en.wikiaves.com/2638243; http://en.wikiaves.com/2137478)	kiskadee flying over parakeet	photo	Incredible as it may seem, the one who was defending the nest was Bem-te-vi da Caturrita, who was very close to him.	http://en.wikiaves.com/1082497	http://en.wikiaves.com/1082497	South America	Pedro Sessegolo	0	0	1	0	1	0	0	0	0	0	3	0	0	1	0	0	0	3	0	0	1	NA
181	15743	Tyrannidae	Pitangus	sulphuratus	15806	Tyrannidae	Tyrannus	melancholicus	threat	in.air	forward.upright	forward.upright	flapping	underwing.forward	open.forward	down.notfanned	partly.extended	bill	similar	photos in WikiAves show some variation in posture (e.g., http://en.wikiaves.com/2638243)	T. melancholicus defends position on branch from flying T. albogularis	photo	none	http://en.wikiaves.com/968506	http://en.wikiaves.com/968506	South America	Cleber Polegatto	1	1	2	0	0	0	0	0	0	0	3	0	0	0	1	0	0	2	0	0	2	NA
182	15743	Tyrannidae	Pitangus	sulphuratus	15806	Tyrannidae	Tyrannus	melancholicus	threat	in.air	feet.forward	forward.upright	flapping	underwing.forward	open.forward	trailing.notfanned	extended	bill.feet	same	photos in WikiAves (e.g., http://en.wikiaves.com/4286658; http://en.wikiaves.com/2137478)	kiskadee appears ready to attack, crown flared, feet lunging forward; tyrannus still has bill open and pointed forward; both in air, but tyrannus previously on wire	photo	He left the landing to fight with Tyrannus.	http://en.wikiaves.com/1195707	http://en.wikiaves.com/1195707	South America	Paulo Vianna	2	0	1	0	0	0	2	0	0	0	1	0	0	0	0	0	3	3	2	0	2	NA
183	15743	Tyrannidae	Pitangus	sulphuratus	26035	Mimidae	Mimus	gilvus	threat	in.air	forward.upright	forward.lowered	flapping	underwing.forward	open.forward	down.notfanned	partly.extended	bill	same	photos in WikiAves (e.g., http://en.wikiaves.com/4286658; http://en.wikiaves.com/2137478)	fight series but 674891 and 675135 show birds facing off towards each other in the air (see also http://en.wikiaves.com/675010; http://en.wikiaves.com/674991; http://en.wikiaves.com/674959; http://en.wikiaves.com/674891; http://en.wikiaves.com/674895)	photo	the 1st photo of the sequence, with the well-seen attacking. The thrush female looks apprehensive. She will not intervene in the fight.	http://en.wikiaves.com/675135	http://en.wikiaves.com/675135	South America	Pedro Ávila Figueiredo	2	0	2	0	0	0	0	0	0	0	3	0	0	1	0	0	0	1	1	0	2	NA
184	15743	Tyrannidae	Pitangus	sulphuratus	26921	Turdidae	Turdus	rufiventris	threat	on.perch	forward.normal	forward.normal	partially.spread	underwing.forward	open.forward	partlyraised.fanned	on.substrate	bill	same	photos in WikiAves (e.g., http://en.wikiaves.com/2638243)	at fruit feeder, Turdus just off ground in air	photo	orange thrush (Turdus rufiventris) Great-saw (Pitangus sulphuratus) Mafra-SC 04/26/2016 --- dispute for food.	http://en.wikiaves.com/2097893	http://en.wikiaves.com/2097893	South America	Ivan Rocha	3	1	0	0	0	0	0	0	0	0	3	2	0	0	0	0	0	3	0	0	3	NA
185	15743	Tyrannidae	Pitangus	sulphuratus	26921	Turdidae	Turdus	rufiventris	threat	on.perch	forward.lowered	forward.lowered	closed.flat	wing.closed.shoulder.visible	open.forward	trailing.notfanned	on.substrate	bill	similar	photos in WikiAves show some variation in posture (e.g., http://en.wikiaves.com/2638243)	birds displaying at feeder	photo	I found you staring at an orange-tree thrush.	http://en.wikiaves.com/640039	http://en.wikiaves.com/640039	South America	João Mattos	3	1	3	0	0	0	0	1	0	0	0	0	0	0	0	0	0	1	0	0	3	NA
186	15743	Tyrannidae	Pitangus	sulphuratus	26921	Turdidiae	Turdus	rufiventris	threat	on.perch	forward.upright	forward.upright	raised.upward	underwing.forward	open.forward	down.fanned	on.substrate	bill	similar	photos in WikiAves show some variation in posture (e.g., http://en.wikiaves.com/2638243)	birds displaying in tree	photo	I loved you X Sabiá Laranjeira, fighting for your space on the fruit-laden tree.	http://en.wikiaves.com/552536	http://en.wikiaves.com/552536	South America	Luis Alberto	0	0	2	3	1	0	0	0	0	0	3	0	0	0	0	0	0	3	0	0	2	NA
187	15743	Tyrannidae	Pitangus	sulphuratus	31511	Icteridae	Cacicus	haemorrhous	threat	on.perch	forward.normal	forward.normal	closed.flat	wing.closed.shoulder.visible	open.forward	trailing.notfanned	on.substrate	bill	same	photos in WikiAves (e.g., http://en.wikiaves.com/3654609)	both on same branch, kiskadee leaning toward cacique, cacique not really responding	photo	Fighting with a guaxe for food.	http://en.wikiaves.com/2209202	http://en.wikiaves.com/2209202	South America	Roberto Cirino	3	2	3	0	0	1	0	0	0	0	0	0	0	0	0	0	0	2	0	0	3	NA
188	15743	Tyrannidae	Pitangus	sulphuratus	31563	Icteridae	Icterus	jamacaii	threat	on.perch	forward.lowered	forward.normal	closed.held.slightly.out	wing.closed.shoulder.visible	open.forward	trailing.notfanned	on.substrate	bill	same	photos in WikiAves (e.g., http://en.wikiaves.com/3654609)	on same branch; unclear what the troupial is doing	photo	Super well guided by Jefferson Bob, at the spectacular Sítio do Pau Preto inn. I recommend!!!! "Immersion in the caatinga"	http://en.wikiaves.com/2643317	http://en.wikiaves.com/2643317	South America	Francisco Paludo	3	3	3	0	0	0	0	0	0	0	0	0	0	0	0	0	0	1	1	1	3	NA
189	15743	Tyrannidae	Pitangus	sulphuratus	32541	Thraupidae	Ramphocelus	bresilia	threat	on.perch	forward.upright	forward.upright	closed.held.slightly.out	wing.closed.shoulder.visible	closed.upward	not.visible	on.substrate	bill	different	less aggressive than interspecific interactions seen in WikiAves: e.g., http://en.wikiaves.com/2638243	birds displaying at feeder	photo	Great Kiskadee	http://en.wikiaves.com/523772	http://en.wikiaves.com/523772	South America	Luana Miranda	0	0	2	2	1	1	0	0	0	0	2	0	0	0	0	0	0	3	0	0	2	NA
190	15743	Tyrannidae	Pitangus	sulphuratus	32571	Thraupidae	Thraupis	ornata	threat	on.perch	forward.normal	forward.normal	partially.spread	underwing.forward	open.forward	down.notfanned	on.substrate	bill	similar	photos in WikiAves show some variation in posture (e.g., http://en.wikiaves.com/2638243)	kiskadee threatening tanager at feeding station	photo	In spite of its smaller size it faced the Good-bye and it did not leave position.	http://en.wikiaves.com/699958	http://en.wikiaves.com/699958	South America	Luiz Moschini De Souza	2	0	2	0	0	1	0	0	0	0	3	0	0	1	0	0	0	3	1	0	2	NA
191	15743	Tyrannidae	Pitangus	sulphuratus	33260	Thraupidae	Saltator	similis	threat	on.perch	forward.lowered	forward.lowered	closed.raised.off.back	wing.closed.shoulder.visible	open.forward	trailing.notfanned	on.substrate	bill	similar	photos in WikiAves show some variation in posture (e.g., http://en.wikiaves.com/2638243); variation in wing position	approaching feeder	photo	the iron crack here is the one that faces the good neighbor you	http://en.wikiaves.com/3215679	http://en.wikiaves.com/3215679	South America	Marcus Locatelli	3	1	2	0	0	1	0	0	0	2	0	0	0	0	0	0	0	2	1	0	2	NA
192	15777	Tyrannidae	Myiodynastes	maculatus	9663	Bucconidae	Nystalus	maculatus	threat	in.air	forward.upright	forward.upright	flapping	underwing.forward	open.forward	down.fanned	extended	feet	same	photos in WikiAves (e.g., http://en.wikiaves.com/1877570)	puffbird on branch, flycatcher either about to land, or backing off	photo	Come for a walk in Paracuru!	http://en.wikiaves.com/2508490	http://en.wikiaves.com/2508490	South America	Romulo C Guerra	2	0	1	0	0	0	0	0	0	0	0	0	0	2	1	0	3	1	0	1	1	NA
193	15777	Tyrannidae	Myiodynastes	maculatus	10784	Picidae	Colaptes	campestris	threat	in.air	above	forward.lowered	flapping	underwing.forward	open.forward	down.fanned	not.visible	bill	same	photos in WikiAves (e.g., http://en.wikiaves.com/1877570)	flicker on tree, flycatcher in air above	photo	none	http://en.wikiaves.com/1166375	http://en.wikiaves.com/1166375	South America	Luiz Carlos dos Santos	2	0	1	1	0	0	0	0	0	0	3	0	0	1	1	0	0	0	0	0	3	NA
194	15777	Tyrannidae	Myiodynastes	maculatus	10831	Picidae	Dryocopus	lineatus	threat	in.air	forward.upright	forward.normal	flapping	underwing.forward	closed.forward	trailing.fanned	tucked.up	bill	similar	photos in WikiAves usually show open bills (e.g., http://en.wikiaves.com/1877570)	flycatcher apparently attacking woodpecker from the air, woodpecker on tree trunk	photo	This well-seen-brindle was attacking the white-banded woodpecker (a female) that was feeding on this tree, accompanied by its companion.	http://en.wikiaves.com/1549106	http://en.wikiaves.com/1549106	South America	Goran Neshich	0	0	2	1	0	0	0	0	0	0	2	0	0	2	0	0	0	0	0	0	3	NA
195	15786	Tyrannidae	Megarynchus	pitangua	10784	Picidae	Colaptes	campestris	threat	in.air	forward.upright	forward.lowered	flapping	underwing.forward	open.forward	down.fanned	hanging	bill	same	https://macaulaylibrary.org/asset/336737991	in air above flicker; flicker looking at flycatcher, but no clear response	photo	well ti vi fighting with pica pau	http://en.wikiaves.com/1307271	http://en.wikiaves.com/1307271	South America	Silas Marques	3	0	3	0	0	0	0	0	1	0	0	0	0	1	0	0	0	2	0	0	3	NA
196	15786	Tyrannidae	Megarynchus	pitangua	15806	Tyrannidae	Tyrannus	melancholicus	threat	in.air	forward.upright	forward.lowered	flapping	underwing.forward	open.forward	down.fanned	partly.extended	bill	same	https://macaulaylibrary.org/asset/336737991	boat-billed in air above kingbird; kingbird on perch looking up with open bill	photo	And the suiriri stared! [not a suiriri, but a tropical kingbird]	http://en.wikiaves.com/1641848	http://en.wikiaves.com/1641848	South America	Rogério de Castro	3	0	2	1	0	0	0	0	0	0	1	0	0	0	0	0	2	2	0	0	3	NA
197	15806	Tyrannidae	Tyrannus	melancholicus	15743	Tyrannidae	Pitangus	sulphuratus	threat.defense	on.perch	side.oriented	forward.lowered	spread.outward	underwing.forward	open.forward	side.fanned	on.substrate	bill	same	photos in WikiAves (e.g., http://en.wikiaves.com/479463&tm=f&t=s&s=11338&o=mp&p=50, but note that focal birds in this photo are in the air)	T. melancholicus defends position on branch from flying kiskadee; possibly turning to face the kiskadee as the latter moves, and thus not a side-orientation for its body by design	photo	none	http://en.wikiaves.com/968506	http://en.wikiaves.com/968506	South America	Cleber Polegatto	2	0	1	0	0	0	1	0	0	0	3	0	0	1	0	0	0	1	1	0	0	NA
198	15806	Tyrannidae	Tyrannus	melancholicus	15743	Tyrannidae	Pitangus	sulphuratus	threat.defense	in.air	forward.upright	forward.upright	flapping	underwing.forward	open.forward	trailing.fanned	not.visible	bill	same	photos in WikiAves (e.g., http://en.wikiaves.com/479463&tm=f&t=s&s=11338&o=mp&p=50)	kiskadee appears ready to attack, crown flared, feet lunging forward; tyrannus still has bill open and pointed forward; both in air, but tyrannus previously on wire	photo	He left the landing to fight with Tyrannus.	http://en.wikiaves.com/1195707	http://en.wikiaves.com/1195707	South America	Paulo Vianna	1	0	2	1	0	0	0	0	0	0	3	0	0	1	1	0	0	3	1	0	0	NA
199	15806	Tyrannidae	Tyrannus	melancholicus	15786	Tyrannidae	Megarynchus	pitangua	threat.defense	on.perch	forward.lowered	forward.upright	partially.spread	upperwing.forward	open.forward	down.fanned	on.substrate	bill	same	photos in WikiAves (e.g., http://en.wikiaves.com/479463&tm=f&t=s&s=11338&o=mp&p=50, but note that focal birds in this photo are in the air)	boat-billed in air above kingbird; kingbird on perch looking up with open bill	photo	And the suiriri stared! [not a suiriri, but a tropical kingbird]	http://en.wikiaves.com/1641848	http://en.wikiaves.com/1641848	South America	Rogério de Castro	3	0	1	0	0	1	0	0	1	0	0	0	0	2	0	0	0	1	2	0	0	NA
200	15806	Tyrannidae	Tyrannus	melancholicus	15819	Tyranniadae	Tyrannus	savana	threat.defense	in.air	upside.down	forward.lowered	flapping	underwing.forward	not.visible	trailing.fanned	not.visible	bill	same	photos in WikiAves (e.g., http://en.wikiaves.com/479463&tm=f&t=s&s=11338&o=mp&p=50)	in air, savanna above, both turning to face each other	photo	Tesourinha x Suiriri [not a suiriri - lacks wing bars, edgings on flight feathers]	http://en.wikiaves.com/1160280	http://en.wikiaves.com/1160280	South America	Marco Costacurta	1	0	1	0	1	0	0	0	0	0	2	0	0	2	0	0	0	2	1	0	0	NA
201	15819	Tyrannidae	Tyrannus	savana	15635	Tyranniadae	Gubernetes	yetapa	threat	in.air	above	forward.lowered	flapping	underwing.forward	closed.forward	trailing.fanned	hanging	bill.tail	same	photos in WikiAves (e.g., http://en.wikiaves.com/2269745)	savanna above in air, yetapa below retreating in air	photo	Worse than a scythe fight is a scissors fight.	http://en.wikiaves.com/1188174	http://en.wikiaves.com/1188174	South America	Gilberto Alves	0	0	1	0	1	1	0	0	0	0	2	0	0	3	0	0	1	0	1	1	2	NA
202	15819	Tyrannidae	Tyrannus	savana	15796	Tyranniadae	Empidonomus	varius	threat	in.air	above	forward.lowered	flapping	underwing.forward	not.visible	trailing.fanned	not.visible	bill	same	photos in WikiAves (e.g., http://en.wikiaves.com/2269745)	attacking fledgling variegated from above in the air (fledgling is on a branch); possibly making contact with bill	photo	I was at my job when I see this chick of Empidonomus varius, and when I focus I am surprised by a Tyrannus savanna, probably in defense of myself nesting, attacking the chick that has remained immobile.	http://en.wikiaves.com/1534449	http://en.wikiaves.com/1534449	South America	Reinaldo O. Elias	0	0	2	1	2	0	0	0	0	0	3	0	0	1	0	0	0	0	1	2	3	NA
203	15819	Tyrannidae	Tyrannus	savana	15806	Tyrannidae	Tyrannus	melancholicus	threat	in.air	above	forward.lowered	flapping	underwing.forward	closed.forward	trailing.fanned	tucked.up	bill.tail	same	photos in WikiAves (e.g., http://en.wikiaves.com/2269745)	in air, savanna above, both turning to face each other	photo	Tesourinha x Suiriri [not a suiriri - lacks wing bars, edgings on flight feathers]	http://en.wikiaves.com/1160280	http://en.wikiaves.com/1160280	South America	Marco Costacurta	0	0	1	0	2	0	0	0	0	0	1	0	0	3	1	0	0	0	1	2	3	NA
204	20176	Corvidae	Corvus	corax	7681	Accipitridae	Milvus	migrans	threat	in.air	forward.upright	forward.lowered	flapping	underwing.forward	open.forward	down.fanned	extended	bill	same	https://www.youtube.com/watch?v=15KBBxMoT9A; BNA account describes display on ground (Boarman, W. I. and B. Heinrich (1999). Common Raven (Corvus corax), version 2.0. In The Birds of North America (A. F. Poole and F. B. Gill, Editors). Cornell Lab of Ornithology, Ithaca, NY, USA. https://doi.org/10.2173/bna.476) describes threat display as "slowly walking highly erect with bill pointed upward, fl…	displaying to several kites over food; interactions end with fully spread wings and feet forward	video	A bird fighting with Black Kites at a feeding station; description of behaviour at 0:19s, in air displacing kite	https://www.hbw.com/ibc/video/common-raven-corvus-corax/bird-fighting-black-kites-feeding-station	https://macaulaylibrary.org/asset/201493591	Europe	Josep del Hoyo	0	2	1	0	0	0	0	0	0	0	2	0	0	1	0	0	2	NA	3	NA	NA	0
205	21471	Pycnonotidae	Pycnonotus	jocosus	27642	Muscicapidae	Myiomela	leucura	threat	on.perch	forward.lowered	forward.lowered	closed.held.slightly.out	wing.closed.shoulder.visible	closed.forward	trailing.notfanned	on.substrate	bill	same	https://www.pinterest.ca/pin/387661480405475166/	bird enters at end of video and displaces M. leucura; description of posture immediately after landing (0:08s)	video	A male visiting a feeding station and fighting with other species.	https://www.hbw.com/ibc/video/white-tailed-blue-robin-myiomela-leucura/male-visiting-feeding-station-and-fighting-other	https://macaulaylibrary.org/asset/201490551	Asia	Josep del Hoyo	0	1	2	0	0	0	2	0	0	1	1	0	0	0	1	0	0	2	3	2	1	NA
206	23741	Timaliidae	Pomatorhinus	ruficollis	21471	Pycnonotidae	Pyconotus	jocosus	threat	on.perch	forward.lowered	forward.lowered	closed.held.slightly.out	wing.closed.shoulder.visible	open.forward	down.notfanned	on.substrate	bill	unknown	NA	at feeding station; description of display at 0:11s, but also given before and after, even biting Alcippe afterwards associated with same display	video	A bird showing agressive behaviour in front of other species while visiting a feeding station (slow motion).	https://www.hbw.com/ibc/video/streak-breasted-scimitar-babbler-pomatorhinus-ruficollis/bird-showing-agressive-behaviour	https://macaulaylibrary.org/asset/201492711	Asia	Josep del Hoyo	2	0	3	1	0	0	0	0	0	0	1	0	0	0	0	0	0	3	0	2	1	NA
207	23741	Timaliidae	Pomatorhinus	ruficollis	27642	Muscicapidae	Myiomela	leucura	threat	on.perch	forward.lowered	forward.lowered	closed.held.slightly.out	wing.closed.shoulder.visible	open.forward	trailing.notfanned	on.substrate	bill	unknown	NA	focal bird threatens approaching M. leucura, then displaces him once he lands; description of early display (0:02s) on perch	video	A male in a feeding station, being expelled by a Streak-breasted Scimitar-babbler (slow motion).	https://www.hbw.com/ibc/video/white-tailed-blue-robin-myiomela-leucura/male-feeding-station-being-expelled-streak	https://macaulaylibrary.org/asset/201490501	Asia	Josep del Hoyo	2	0	3	0	0	0	0	2	0	0	0	0	0	0	0	0	0	2	0	2	1	NA
208	25860	Sittidae	Sitta	europea	27408	Muscicapidae	Erithacus	rubecula	threat.defense	on.perch	forward.lowered	forward.lowered	spread.outward	upperwing.forward	open.forward	trailing.fanned	on.substrate	bill	same	https://www.youtube.com/watch?v=x_OagC_95aw; similar to agonistic behaviour described for Sitta canadensis: Ghalambor, C. K. and T. E. Martin (1999). Red-breasted Nuthatch (Sitta canadensis), version 2.0. In The Birds of North America (A. F. Poole and F. B. Gill, Editors). Cornell Lab of Ornithology, Ithaca, NY, USA. https://doi-org.proxy.queensu.ca/10.2173/bna.459	Sitta europea defending position from robin approaching from above	photo	Fight between an European robin and a Nuthatch during Winter in forest.	https://www.hbw.com/ibc/photo/eurasian-nuthatch-sitta-europaea/fight-between-european-robin-and-nuthatch-during-winter	https://macaulaylibrary.org/asset/204625341	Europe	Frédéric Demeuse	2	0	2	0	0	0	0	1	0	3	0	1	0	0	0	0	0	0	2	0	2	2
209	26035	Mimidae	Mimus	gilvus	15743	Tyrannidae	Pitangus	sulphuratus	threat	in.air	forward.lowered	forward.normal	flapping	underwing.forward	open.forward	trailing.fanned	partly.extended	bill	same	photos in WikiAveses (e.g., http://en.wikiaves.com/354815)	fight series but 674891 and 675135 show birds facing off towards each other in the air; see also http://en.wikiaves.com/675010; http://en.wikiaves.com/674991; http://en.wikiaves.com/674959; http://en.wikiaves.com/674891; http://en.wikiaves.com/674895	photo	the 1st photo of the sequence, with the well-seen attacking. The thrush female looks apprehensive. She will not intervene in the fight.	http://en.wikiaves.com/675135	http://en.wikiaves.com/675135	South America	Pedro Ávila Figueiredo	0	0	1	1	0	0	0	0	0	0	2	0	0	1	0	0	3	0	2	0	1	NA
210	26055	Mimidae	Mimus	saturninus	15711	Tyrannidae	Machetornis	rixosa	threat	on.ground	forward.normal	forward.normal	partially.spread	wing.horizontal	closed.forward	raised.fanned	on.substrate	bill	same	photos in WikiAves (e.g., http://en.wikiaves.com/2220352; http://en.wikiaves.com/1835776)	walking towards cattle tyrant that just landed on lawn	photo	none	http://en.wikiaves.com/1204297	http://en.wikiaves.com/1204297	South America	Andrés Guerra	0	0	2	1	0	0	0	0	2	1	0	2	0	0	0	0	0	0	1	0	1	NA
211	26055	Mimidae	Mimus	saturninus	31511	Icteridae	Cacicus	haemorrhous	threat	on.perch	forward.normal	forward.normal	closed.flat	wing.closed.shoulder.concealed	open.forward	partlyraised.fanned	on.substrate	bill	same	photos in WikiAves (e.g., http://en.wikiaves.com/2051290)	both aggressively displaying at food table, cacique moved forward, mockingbird retreating (2 photos)	photo	none	http://en.wikiaves.com/1098436	http://en.wikiaves.com/1098436	South America	Flavio Leal 2	2	0	2	0	0	0	0	0	1	0	0	2	0	0	0	1	0	0	3	2	1	NA
212	26055	Mimidae	Mimus	saturninus	31511	Icteridae	Cacicus	haemorrhous	threat.defense	on.perch	forward.normal	forward.normal	spread.outward	underwing.forward	open.forward	trailing.fanned	on.substrate	bill	same	photos in WikiAves (e.g., http://en.wikiaves.com/2220352; http://en.wikiaves.com/1835776)	both aggressively displaying at food table, cacique moved forward, mockingbird retreating (2 photos); this photo mockingbird appears to be retreating	photo	none	http://en.wikiaves.com/1098437	http://en.wikiaves.com/1098437	South America	Flavio Leal 2	2	0	1	2	1	0	0	0	0	0	3	0	0	0	0	0	0	0	1	2	1	NA
213	26352	Sturnidae	Lamprotornis	nitens	8680	Coliidae	Urocolius	indicus	threat	on.perch	forward.lowered	forward.lowered	closed.raised.off.back	wing.closed.shoulder.visible	open.forward	partlyraised.notfanned	on.substrate	bill	same	https://macaulaylibrary.org/asset/255834901	at feeding table; description of display at 0:11s	video	Two Red-faced Mousebirds on Allen BirdCam 2 Oct '13 www.AllenBirdCam.com	https://www.youtube.com/watch?v=AZWIY5l4v48	https://www.youtube.com/watch?v=AZWIY5l4v48	Africa	Allen BirdCam	1	2	3	0	0	0	0	1	0	0	0	0	1	0	0	0	0	2	1	NA	NA	3
214	26791	Turdidae	Turdus	merula	26877	Turdidae	Turdus	philomelos	threat	in.air	forward.lowered	forward.lowered	partially.spread	underwing.forward	open.forward	trailing.notfanned	extended	bill	same	Dabelsteen, T. 1982. Variation in the response of freeliving blackbirds Turdus merula to playback of song: I. Effect of continuous stimulation and perdictability of the response. Z. Tierpsychol. 58: 311-328.: see bow posture; e.g., https://www.naturepl.com/stock-photo-blackbird-turdus-merula-fighting-splashing-water-pusztaszer-nature-image01531827.html	fighting over apple	photo	Song thrush, Turdus philomelos, single bird in snow fighting with Blackbird, Warwickshire, March 2018	https://www.dreamstime.com/song-thrush-turdus-philomelos-single-bird-snow-fighting-blackbird-warwickshire-march-song-thrush-turdus-philomelos-image111789573	https://www.dreamstime.com/song-thrush-turdus-philomelos-single-bird-snow-fighting-blackbird-warwickshire-march-song-thrush-turdus-philomelos-image111789573	Europe	Mikelane45	2	0	1	0	0	0	0	1	1	0	0	0	0	0	0	0	3	2	2	NA	NA	NA
215	26791	Turdidae	Turdus	merula	26327	Sturnidae	Sturnus	vulgaris	threat	on.perch	forward.lowered	forward.lowered	closed.held.slightly.out	wing.closed.shoulder.visible	open.forward	trailing.notfanned	on.substrate	bill	same	Dabelsteen, T. 1982. Variation in the response of freeliving blackbirds Turdus merula to playback of song: I. Effect of continuous stimulation and perdictability of the response. Z. Tierpsychol. 58: 311-328; e.g., https://www.naturepl.com/stock-photo-blackbird-turdus-merula-fighting-splashing-water-pusztaszer-nature-image01531827.html	likely over food	photo	Blackbird (Turdus merula) threatening European Starling (Sturnus vulgaris)	https://www.alamy.com/stock-photo-blackbird-turdus-merula-threatening-european-starling-sturnus-vulgaris-35075653.html?pv=1&stamp=2&imageid=9F8B14B9-96D3-4351-A0CF-D98FF23D55B2&p=53280&n=0&orientation=0&pn=1&searchtype=0&IsFromSearch=1&srch=foo%3dbar%26st%3d0%26pn%3d1%26ps%3d100%26sortby%3d2%26resultview%3dsortbyPopular%26npgs%3d0%26qt%3dblackbirds%2520fighting%26qt_raw%3dblackbirds%2520fighting%…	https://www.alamy.com/stock-photo-blackbird-turdus-merula-threatening-european-starling-sturnus-vulgaris-35075653.html?pv=1&stamp=2&imageid=9F8B14B9-96D3-4351-A0CF-D98FF23D55B2&p=53280&n=0&orientation=0&pn=1&searchtype=0&IsFromSearch=1&srch=foo%3dbar%26st%3d0%26pn%3d1%26ps%3d100%26sortby%3d2%26resultview%3dsortbyPopular%26npgs%3d0%26qt%3dblackbirds%2520fighting%26qt_raw%3dblackbirds%2520fighting%…	Europe	Anton Luhr	2	2	1	0	0	0	0	3	1	0	0	0	0	0	0	0	0	3	3	NA	NA	NA
216	26791	Turdidae	Turdus	merula	26873	Turdidae	Turdus	pilaris	threat	on.ground	forward.lowered	forward.upright	closed.held.slightly.out	wing.closed.shoulder.visible	open.forward	raised.fanned	on.substrate	bill	same	Dabelsteen, T. 1982. Variation in the response of freeliving blackbirds Turdus merula to playback of song: I. Effect of continuous stimulation and perdictability of the response. Z. Tierpsychol. 58: 311-328.: see tail-up posture	fighting over apple	photo	Fieldfere and Blackbird "Turdus merula" fighting over apples in an orchard, Herefordshire, England, UK	https://www.alamy.com/stock-photo-fieldfere-and-blackbird-turdus-merula-fighting-over-apples-in-an-orchard-43438483.html?pv=1&stamp=2&imageid=EC2472FE-7886-4FD0-AABB-B85860CB8DED&p=31957&n=0&orientation=0&pn=1&searchtype=0&IsFromSearch=1&srch=foo%3dbar%26st%3d0%26pn%3d1%26ps%3d100%26sortby%3d2%26resultview%3dsortbyPopular%26npgs%3d0%26qt%3dblackbirds%2520fighting%26qt_raw%3dblackbirds%2520fightin…	https://www.alamy.com/stock-photo-fieldfere-and-blackbird-turdus-merula-fighting-over-apples-in-an-orchard-43438483.html?pv=1&stamp=2&imageid=EC2472FE-7886-4FD0-AABB-B85860CB8DED&p=31957&n=0&orientation=0&pn=1&searchtype=0&IsFromSearch=1&srch=foo%3dbar%26st%3d0%26pn%3d1%26ps%3d100%26sortby%3d2%26resultview%3dsortbyPopular%26npgs%3d0%26qt%3dblackbirds%2520fighting%26qt_raw%3dblackbirds%2520fightin…	Europe	Paul Weston	1	1	1	0	0	0	0	2	0	0	0	2	0	1	1	0	0	3	3	NA	NA	NA
217	26873	Turdidae	Turdus	pilaris	26791	Turdidae	Turdus	merula	threat	in.air	forward.upright	forward.lowered	flapping	underwing.forward	open.forward	down.fanned	extended	bill.feet	same	https://www.youtube.com/watch?v=zYhusqdG3cs	fighting over apple	photo	Fieldfere and Blackbird "Turdus merula" fighting over apples in an orchard, Herefordshire, England, UK	https://www.alamy.com/stock-photo-fieldfere-and-blackbird-turdus-merula-fighting-over-apples-in-an-orchard-43438483.html?pv=1&stamp=2&imageid=EC2472FE-7886-4FD0-AABB-B85860CB8DED&p=31957&n=0&orientation=0&pn=1&searchtype=0&IsFromSearch=1&srch=foo%3dbar%26st%3d0%26pn%3d1%26ps%3d100%26sortby%3d2%26resultview%3dsortbyPopular%26npgs%3d0%26qt%3dblackbirds%2520fighting%26qt_raw%3dblackbirds%2520fightin…	https://www.alamy.com/stock-photo-fieldfere-and-blackbird-turdus-merula-fighting-over-apples-in-an-orchard-43438483.html?pv=1&stamp=2&imageid=EC2472FE-7886-4FD0-AABB-B85860CB8DED&p=31957&n=0&orientation=0&pn=1&searchtype=0&IsFromSearch=1&srch=foo%3dbar%26st%3d0%26pn%3d1%26ps%3d100%26sortby%3d2%26resultview%3dsortbyPopular%26npgs%3d0%26qt%3dblackbirds%2520fighting%26qt_raw%3dblackbirds%2520fightin…	Europe	Paul Weston	0	1	1	0	0	0	0	0	0	0	2	1	0	0	0	0	3	1	2	1	0	NA
218	26877	Turdidae	Turdus	philomelos	26791	Turdidae	Turdus	merula	threat	on.ground	forward.lowered	forward.lowered	closed.held.slightly.out	wing.closed.shoulder.visible	open.forward	trailing.notfanned	on.substrate	bill	same	Cramp, S. 1988. Handbook of the Birds of Europe, the Middle East and North Africa. Volume V. Oxford University Press, Oxford, UK.; photo: https://www.alamy.com/song-thrush-turdus-philomelos-aggressive-interaction-between-two-birds-whilst-bathing-hungary-may-image357409233.html	fighting over apple	photo	Song thrush, Turdus philomelos, single bird in snow fighting with Blackbird, Warwickshire, March 2018	https://www.dreamstime.com/song-thrush-turdus-philomelos-single-bird-snow-fighting-blackbird-warwickshire-march-song-thrush-turdus-philomelos-image111789573	https://www.dreamstime.com/song-thrush-turdus-philomelos-single-bird-snow-fighting-blackbird-warwickshire-march-song-thrush-turdus-philomelos-image111789573	Europe	Mikelane45	2	2	2	0	0	0	0	2	1	0	0	0	0	0	0	0	0	0	NA	0	NA	NA
219	26921	Turdidae	Turdus	rufiventris	12278	unidentified	unidentified	unidentified	threat	on.perch	forward.lowered	forward.lowered	closed.flat	wing.closed.shoulder.concealed	open.forward	not.visible	on.substrate	bill	same	photos in WikiAves (e.g., http://en.wikiaves.com/4044031); some variation in bill in intraspecific interactions	Turdus threatening at food table as tanager flies in	photo	It was a stick ...	http://en.wikiaves.com/310354	http://en.wikiaves.com/310354	South America	Jose Ricardo Cattanio	2	2	2	1	0	0	0	1	0	0	0	0	0	0	0	0	0	3	NA	0	NA	NA
220	26921	Turdidae	Turdus	rufiventris	15743	Tyrannidae	Pitangus	sulphuratus	threat	in.air	forward.upright	forward.normal	flapping	underwing.forward	open.forward	trailing.fanned	hanging	bill	same	photos in wikiaves (e.g., http://en.wikiaves.com/4044031); some variation in bill	at fruit feeder, Turdus just off ground in air	photo	orange thrush (Turdus rufiventris) Great-saw (Pitangus sulphuratus) Mafra-SC 04/26/2016 --- dispute for food.	http://en.wikiaves.com/2097893	http://en.wikiaves.com/2097893	South America	Ivan Rocha	1	0	2	1	0	1	0	0	0	0	2	0	0	2	0	0	0	3	NA	0	NA	NA
221	26921	Turdidae	Turdus	rufiventris	32541	Thraupidae	Ramphocelus	bresilia	threat	on.perch	forward.lowered	forward.lowered	closed.flat	wing.closed.shoulder.visible	open.forward	not.visible	on.substrate	bill	same	photos in WikiAves (e.g., http://en.wikiaves.com/4044031); some variation in bill	at food, both displaying	photo	Tiê-blood angry with the thrush!	http://en.wikiaves.com/1388784	http://en.wikiaves.com/1388784	South America	Paulo Machado	3	1	2	1	0	0	0	0	0	0	0	0	0	0	0	0	0	3	NA	0	NA	NA
222	26921	Turdidae	Turdus	rufiventris	32565	Thraupidae	Thraupis	sayaca	threat	on.perch	forward.upright	forward.upright	closed.flat	wing.closed.shoulder.visible	open.forward	not.visible	on.substrate	bill	same	photos in WikiAves (e.g., http://en.wikiaves.com/4044031); some variation in bill	at banana	photo	Once upon a time there was a Sabiá in the mansion that did not allow anyone to approach his banana. Until a liberator of the poor and oppressed, Sanhaçu Gray appeared.	http://en.wikiaves.com/1161484	http://en.wikiaves.com/1161484	South America	Luiz Moschini De Souza	2	0	3	2	0	0	0	1	0	0	0	0	0	0	0	0	0	3	NA	0	NA	NA
223	26927	Turdidae	Turdus	leucomelas	31594	Icteridae	Icterus	pyrrhopterus	threat	on.perch	forward.lowered	forward.lowered	closed.held.slightly.out	wing.closed.shoulder.visible	open.forward	trailing.notfanned	on.substrate	bill	similar to congener	Dabelsteen, T. 1982. Variation in the response of freeliving blackbirds Turdus merula to playback of song: I. Effect of continuous stimulation and perdictability of the response. Z. Tierpsychol. 58: 311-328.; photo: https://www.mindenpictures.com/stock-photo-eurasian-blackbird-turdus-merula-males-fighting-gelderland-netherlands-naturephotography-image70042456.html	at fruit feeder	photo	Fighting with the bank thrush. In the backyard.	http://en.wikiaves.com/3711224	http://en.wikiaves.com/3711224	South America	Antonio Carlos Iglesias	2	1	2	0	0	0	0	2	0	0	0	0	0	0	0	0	0	1	1	0	1	NA
224	26932	Turdidae	Turdus	amaurochalinus	32565	Thraupidae	Thraupis	sayaca	threat.defense	on.perch	forward.lowered	forward.lowered	closed.held.slightly.out	wing.closed.shoulder.visible	open.forward	trailing.notfanned	on.substrate	bill	similar to congener	Dabelsteen, T. 1982. Variation in the response of freeliving blackbirds Turdus merula to playback of song: I. Effect of continuous stimulation and perdictability of the response. Z. Tierpsychol. 58: 311-328.; photo: https://www.mindenpictures.com/stock-photo-eurasian-blackbird-turdus-merula-males-fighting-gelderland-netherlands-naturephotography-image70042456.html	thrush is defending feeder from tanager	photo	This beautiful specimen appeared in our garden a few days ago ... it landed on the feeder and was there suspiciously snacking, looking sideways, when this gray slaughter dared to reach the same banana ... argued and ... up on another banana ... lol	http://en.wikiaves.com/679915	http://en.wikiaves.com/679915	South America	Cris Campanella	2	1	2	0	0	0	0	2	0	0	0	0	0	0	0	0	0	2	0	0	0	NA
225	26932	Turdidae	Turdus	amaurochalinus	32573	Thraupidae	Thraupis	palmarum	threat	on.perch	forward.lowered	forward.lowered	closed.held.slightly.out	wing.closed.shoulder.visible	open.forward	not.visible	on.substrate	bill	similar to congener	Dabelsteen, T. 1982. Variation in the response of freeliving blackbirds Turdus merula to playback of song: I. Effect of continuous stimulation and perdictability of the response. Z. Tierpsychol. 58: 311-328.; photo: https://www.mindenpictures.com/stock-photo-eurasian-blackbird-turdus-merula-males-fighting-gelderland-netherlands-naturephotography-image70042456.html	defending fruit from incoming palm tanager	photo	I would like to identify the second bird	http://en.wikiaves.com/196782	http://en.wikiaves.com/196782	South America	Carlos Ponce	2	2	2	0	0	0	0	2	0	0	0	0	0	0	0	0	0	3	0	0	0	NA
226	27408	Muscicapidae	Erithacus	rubecula	25860	Sittidae	Sitta	europea	threat	in.air	above	forward.lowered	flapping	underwing.forward	open.forward	not.visible	extended	bill	similar	similar to aggressive posturing between conspecifics seen in video (https://www.youtube.com/watch?v=gF8xIYyBICs) with wings open and head lowered forward, but birds are on ground instead of in air		photo	Fight between an European robin and a Nuthatch during Winter in forest.	https://www.hbw.com/ibc/photo/eurasian-nuthatch-sitta-europaea/fight-between-european-robin-and-nuthatch-during-winter	https://macaulaylibrary.org/asset/204625341	Europe	Frédéric Demeuse	1	0	3	0	0	0	0	0	0	0	1	0	0	0	0	0	3	3	0	1	0	NA
227	27642	Muscicapidae	Myiomela	leucura	21471	several species	several species	several species	threat.defense	on.perch	forward.lowered	forward.lowered	closed.held.slightly.out	wing.closed.shoulder.visible	open.forward	trailing.fanned	on.substrate	bill	unknown	NA	focal bird interacts with several individuals of different species at feeding station, but clearest display described here (approx. 0:06 in video)	video	A male visiting a feeding station and fighting with other species.	https://www.hbw.com/ibc/video/white-tailed-blue-robin-myiomela-leucura/male-visiting-feeding-station-and-fighting-other	https://macaulaylibrary.org/asset/201490551	Asia	Josep del Hoyo	2	1	3	0	0	0	0	0	1	1	0	0	0	0	0	0	0	2	0	0	0	3
228	27642	Muscicapidae	Myiomela	leucura	23975	Pellorneidae	Alcippe	morrisonia	threat.defense	on.perch	forward.lowered	forward.lowered	partially.spread	wing.horizontal	open.forward	down.fanned	on.substrate	bill	unknown	NA	focal bird arrives at feeding station and displaces fulvetta; description initial threat displace at 0:01s	video	A male arriving at a feeding point, eating mealworms while exeplling several Grey-cheeked Fulvettas and finally taking off (slow motion).	https://www.hbw.com/ibc/video/white-tailed-blue-robin-myiomela-leucura/male-arriving-feeding-point-eating-mealworms	https://macaulaylibrary.org/asset/201490461	Asia	Josep del Hoyo	2	1	1	0	0	0	0	0	1	0	2	0	0	1	0	0	0	3	0	0	2	3
229	27642	Muscicapidae	Myiomela	leucura	24176	Pellorneidae	Pellorneum	tickelli	threat.defense	on.perch	forward.normal	forward.normal	partially.spread	wing.horizontal	open.forward	not.visible	on.substrate	bill	unknown	NA	focal bird arrives at feeding station, displacing babbler as it arrives; another approaches while focal bird is feeding (display descibed here at 0:13s)	video	A male in a feeding station, eating mealworms and exeplling two Buff-breasted Babblers (slow motion).	https://www.hbw.com/ibc/video/white-tailed-blue-robin-myiomela-leucura/male-feeding-station-eating-mealworms-and	https://macaulaylibrary.org/asset/201490491	Asia	Josep del Hoyo	2	1	1	0	0	0	0	0	2	1	1	0	0	0	0	0	0	1	1	0	0	3
230	28789	Passeridae	Passer	domesticus	4286	Columbidae	Columbina	minuta	threat	on.perch	forward.lowered	forward.lowered	partially.spread	upperwing.forward	closed.forward	trailing.fanned	on.substrate	bill	same	Lowther, P. E. and C. L. Cink (2020). House Sparrow (Passer domesticus), version 1.0. In Birds of the World (S. M. Billerman, Editor). Cornell Lab of Ornithology, Ithaca, NY, USA. https://doi.org/10.2173/bow.houspa.01; intense threat image	at feeder, wings raised to highlight upper wing	photo	none	http://en.wikiaves.com/1211846	http://en.wikiaves.com/1211846	South America	Julio Camargo	0	1	3	0	0	0	0	1	0	2	1	0	0	0	0	0	0	0	2	1	2	NA
231	28789	Passeridae	Passer	domesticus	31641	Icteridae	Molothrus	bonariensis	threat.defense	on.perch	forward.lowered	forward.upright	closed.held.slightly.out	wing.closed.shoulder.visible	open.forward	trailing.fanned	on.substrate	bill	similar	Lowther, P. E. and C. L. Cink (2020). House Sparrow (Passer domesticus), version 1.0. In Birds of the World (S. M. Billerman, Editor). Cornell Lab of Ornithology, Ithaca, NY, USA. https://doi.org/10.2173/bow.houspa.01; threat posture image	bird approached from air	photo	Shiny Cowbird	http://en.wikiaves.com/3266139	http://en.wikiaves.com/3266139	South America	Rachel Ameno	0	1	2	0	0	0	1	2	0	1	0	1	0	0	1	0	0	1	1	1	0	NA
232	29976	Fringillidae	Hesperiphona	vespertina	30001	Fringillidae	Pinicola	enucleator	threat	on.perch	forward.lowered	forward.lowered	partially.spread	upperwing.forward	open.forward	trailing.notfanned	on.substrate	bill	same	Gillihan, S. W. and B. E. Byers (2020). Evening Grosbeak (Coccothraustes vespertinus), version 1.0. In Birds of the World (A. F. Poole and F. B. Gill, Editors). Cornell Lab of Ornithology, Ithaca, NY, USA. https://doi.org/10.2173/bow.evegro.01; photo: https://jacethebirdnerd.com/2018/05/24/evening-grosbeak-and-black-headed-grosbeak/	at feeder; description of display at 0:04s (right side)	video	Counting Birds For Science In Manitouwadge Ontario – Jan 23 2019	https://www.youtube.com/watch?v=mY0AjlD9X0w&t=62s	https://www.youtube.com/watch?v=mY0AjlD9X0w&t=62s	North America	Cornell Lab Bird Cams	0	1	2	1	0	0	0	0	1	2	1	0	0	0	0	0	0	2	2	0	2	NA
233	29976	Fringillidae	Hesperiphona	vespertina	30001	Fringillidae	Pinicola	enucleator	threat	on.perch	forward.lowered	forward.lowered	closed.raised.off.back	wing.closed.shoulder.concealed	open.forward	trailing.notfanned	on.substrate	bill	same	Gillihan, S. W. and B. E. Byers (2020). Evening Grosbeak (Coccothraustes vespertinus), version 1.0. In Birds of the World (A. F. Poole and F. B. Gill, Editors). Cornell Lab of Ornithology, Ithaca, NY, USA. https://doi.org/10.2173/bow.evegro.01; photo: https://jacethebirdnerd.com/2018/05/24/evening-grosbeak-and-black-headed-grosbeak/	at feeder; description of display at 0:41s (left side) and elsewhere	video	Counting Birds For Science In Manitouwadge Ontario – Jan 23 2019	https://www.youtube.com/watch?v=mY0AjlD9X0w&t=62s	https://www.youtube.com/watch?v=mY0AjlD9X0w&t=62s	North America	Cornell Lab Bird Cams	0	2	3	0	0	0	0	1	1	1	0	0	0	0	0	0	0	3	2	0	2	NA
234	30481	Fringillidae	Spinus	pinus	30001	Fringillidae	Pinicola	enucleator	threat	on.perch	forward.normal	forward.normal	spread.outward	upperwing.forward	open.forward	trailing.notfanned	on.substrate	bill	same	Dawson, W. R. (2020). Pine Siskin (Spinus pinus), version 1.0. In Birds of the World (A. F. Poole, Editor). Cornell Lab of Ornithology, Ithaca, NY, USA. https://doi.org/10.2173/bow.pinsis.01; photo: https://www.istockphoto.com/photo/pine-siskin-spinus-pin	at feeder; description of displays at 0:47s	video	Counting Birds For Science In Manitouwadge Ontario – Jan 23 2019	https://www.youtube.com/watch?v=mY0AjlD9X0w&t=62s	https://www.youtube.com/watch?v=mY0AjlD9X0w&t=62s	North America	Cornell Lab Bird Cams	0	1	3	0	0	1	0	1	0	0	3	0	0	0	0	0	0	0	0	1	2	NA
235	30481	Fringillidae	Spinus	pinus	30001	Fringillidae	Pinicola	enucleator	threat	on.perch	forward.lowered	forward.lowered	spread.outward	upperwing.forward	open.forward	trailing.fanned	on.substrate	bill	same	Dawson, W. R. (2020). Pine Siskin (Spinus pinus), version 1.0. In Birds of the World (A. F. Poole, Editor). Cornell Lab of Ornithology, Ithaca, NY, USA. https://doi.org/10.2173/bow.pinsis.01; photo: https://www.istockphoto.com/photo/pine-siskin-spinus-pinus-gm867750036-144488571	at feeder; description of displays at 01:32s (right side)	video	Counting Birds For Science In Manitouwadge Ontario – Jan 23 2019	https://www.youtube.com/watch?v=mY0AjlD9X0w&t=62s	https://www.youtube.com/watch?v=mY0AjlD9X0w&t=62s	North America	Cornell Lab Bird Cams	0	0	1	1	0	1	0	1	0	1	2	0	0	0	0	0	1	0	0	1	2	NA
236	30495	Fringillidae	Spinus	magellanica	33349	Thraupidae	Sporophila	nigricollis	threat	on.perch	forward.lowered	forward.lowered	spread.outward	upperwing.forward	not.visible	trailing.notfanned	on.substrate	bill	same	photos in WikiAves (e.g., http://en.wikiaves.com/1980184)	both on branches, siskin with upper wings displayed forward	photo	Fighting ugly with a goldfinch. Then they came out on the "slap" and almost fell to the ground.	http://en.wikiaves.com/1652714	http://en.wikiaves.com/1652714	South America	Wagner Nogueira	0	0	0	0	0	0	2	3	0	3	0	0	0	0	0	0	0	2	1	0	0	NA
237	30537	Fringillidae	Euphonia	violacea	32863	Thraupidae	Dacnis	nigripes	threat	on.perch	forward.normal	forward.normal	closed.flat	wing.closed.shoulder.concealed	open.forward	trailing.fanned	on.substrate	bill	same	photos in WikiAves (e.g., http://en.wikiaves.com/3533082)	defending banana	photo	In another photo I published, it shows this black-legged Said intimidating a young Gaturamo, shortly afterwards this adult Gaturamo came to take satisfaction rssss	http://en.wikiaves.com/1000957	http://en.wikiaves.com/1000957	South America	Pedro C. Silva	2	1	2	2	0	0	1	0	0	0	0	0	0	0	0	0	0	3	3	0	1	0
238	30537	Fringillidae	Euphonia	violacea	32867	Thraupidae	Dacnis	cayana	threat	in.air	forward.upright	forward.upright	flapping	wing.horizontal	open.forward	trailing.fanned	partly.extended	bill	same	photos in WikiAves (e.g., http://en.wikiaves.com/2158117)	in flight, dacnis above euphonia	photo	handsome handsome (male) fighting with blue skirt. An immense happiness when registering these two beautiful birds in this pose!	http://en.wikiaves.com/1058826	http://en.wikiaves.com/1058826	South America	Itamar Campos	1	1	3	2	0	0	0	0	0	0	0	0	0	0	0	0	0	3	3	0	1	0
239	30537	Fringillidae	Euphonia	violacea	32867	Thraupidae	Dacnis	cayana	threat	on.perch	forward.normal	forward.lowered	closed.flat	wing.closed.shoulder.visible	open.forward	trailing.notfanned	on.substrate	bill	same	photos in WikiAves (e.g., http://en.wikiaves.com/2158117)	on fruit feeder, very close, female dacnis, male euphonia	photo	none	http://en.wikiaves.com/153438	http://en.wikiaves.com/153438	South America	Claudio Cortez Ferreira	2	1	3	0	0	0	1	0	0	0	0	0	0	0	0	0	0	3	3	0	1	0
240	30537	Fringillidae	Euphonia	violacea	32867	Thraupidae	Dacnis	cayana	threat	on.perch	forward.lowered	forward.upright	closed.flat	wing.closed.shoulder.visible	open.forward	trailing.notfanned	on.substrate	bill	same	photos in WikiAves (e.g., http://en.wikiaves.com/3533082)	both females, sitting on branches, with banana	photo	Gaturamo-real female (left), fighting with female blue skirt (right).	http://en.wikiaves.com/1754570	http://en.wikiaves.com/1754570	South America	Cintia Menezes Santos Neves	3	2	2	0	0	0	0	0	0	0	0	0	0	0	0	0	0	3	1	0	0	2
241	30552	Fringillidae	Euphonia	chalybea	32791	Thraupidae	Tangara	preciosa	threat	on.perch	forward.lowered	forward.lowered	closed.held.slightly.out	wing.closed.shoulder.visible	open.forward	trailing.notfanned	on.substrate	bill	similar to congener	photos in WikiAves (e.g., http://en.wikiaves.com/3533082)	territorial fight on branch	photo	A little territorial dispute	http://en.wikiaves.com/736478	http://en.wikiaves.com/736478	South America	Maria Elisa Silva	2	1	2	0	2	0	0	2	0	0	0	0	0	0	0	0	0	3	2	NA	NA	2
242	30586	Fringillidae	Euphonia	xanthogaster	32573	Thraupidae	Thraupis	palmarum	threat.defense	on.perch	forward.normal	forward.normal	closed.flat	wing.closed.shoulder.visible	open.forward	trailing.notfanned	on.substrate	bill	similar to congener	photos in WikiAves (e.g., http://en.wikiaves.com/3533082)	birds displaying at feeder	photo	Palm Tanager	http://en.wikiaves.com/343686	http://en.wikiaves.com/343686	South America	Valdir Hobus	2	1	3	0	0	0	1	1	0	0	0	0	0	0	0	0	0	3	3	0	1	0
243	30601	Fringillidae	Euphonia	pectoralis	32779	Thraupidae	Dacnis	cayana	threat.defense	on.perch	forward.upright	forward.upright	raised.upward	wing.horizontal	open.forward	trailing.notfanned	on.substrate	bill	similar	photos in WikiAves (e.g., http://en.wikiaves.com/1080827) show that birds have closed wings and raised back	male of each spp fighting over banana	photo	Dispute for the banana every day!	http://en.wikiaves.com/2096823	http://en.wikiaves.com/2096823	South America	André Luiz Briso	0	1	1	3	1	1	0	0	0	0	2	0	0	0	0	0	0	3	0	NA	NA	3
244	30843	Passerellidae	Zonotrichia	capensis	32532	Thraupidae	Ramphocelus	carbo	threat	on.perch	forward.normal	forward.upright	spread.outward	wing.horizontal	open.forward	trailing.fanned	on.substrate	bill	similar	photos in WikiAves (e.g., http://en.wikiaves.com/422799)	birds displaying on branch	photo	Fighting for a place in the feeder	http://en.wikiaves.com/552910	http://en.wikiaves.com/552910	South America	Amarildo Jordão	1	1	2	0	0	0	0	0	0	2	1	0	1	1	0	0	0	2	1	0	3	NA
245	30843	Passerellidae	Zonotrichia	capensis	33206	Thraupidae	Sicalis	flaveola	threat	on.perch	forward.upright	forward.normal	spread.outward	underwing.forward	open.forward	trailing.fanned	on.substrate	bill	same	photos in WikiAves (e.g., http://en.wikiaves.com/1597415)	Zonotrichia on seed, Sicalis appears to be retreating backward	photo	Disputing the feeder with the tico-tico.	http://en.wikiaves.com/2902581	http://en.wikiaves.com/2902581	South America	Gabriel Spenassatto	1	0	3	0	0	0	0	0	0	0	2	0	0	1	0	0	0	1	1	0	1	NA
246	31494	Icteridae	Cacicus	chrysopterus	32541	Thraupidae	Ramphocelus	bresilia	threat	on.perch	forward.upright	forward.upright	spread.outward	underwing.forward	closed.forward	down.fanned	on.substrate	bill	unknown	NA	at banana, cacique above, tanager below	photo	A privilege to have seen this scene ..Tiê blood and Tecelão, face to face, disputed for 10 seconds who would be the "owner" of the banana ...They did not peck at any time, they were just aggressive, in a frantic war of nerves ...In the end, with so many bananas available, Tiê blood left the victorious Weaver and went to another fruit in the feeder. Day in the company of friends, Daniel and Bruna.	http://en.wikiaves.com/200437	http://en.wikiaves.com/200437	South America	João Marcelo da Costa	0	0	2	1	0	0	2	0	0	0	3	0	0	1	0	0	0	3	3	0	1	0
247	31494	Icteridae	Cacicus	chrysopterus	32570	Thraupidae	Thraupis	cyanoptera	threat.defense	on.perch	forward.upright	forward.normal	spread.outward	underwing.forward	closed.forward	not.visible	on.substrate	bill	unknown	NA	both perched	photo	Fighting with a weaver .... In the company of friends Luis Maluf and Luiz R. Neto! The place is wonderful and Marcos and Patrícia's hospitality is 100%!	http://en.wikiaves.com/2171672	http://en.wikiaves.com/2171672	South America	Maurício Poletti	0	1	3	0	0	0	0	0	0	0	3	0	0	0	0	0	0	1	3	0	0	1
248	31511	Icteridae	Cacicus	haemorrhous	26055	Mimidae	Mimus	saturninus	threat	on.perch	forward.normal	forward.lowered	closed.held.slightly.out	wing.closed.shoulder.visible	open.forward	trailing.notfanned	on.substrate	bill	same	photos in WikiAves (e.g., http://en.wikiaves.com/3146308)	both aggressively displaying at food table, cacique moved forward, mockingbird retreating (2 photos, described separately)	photo	none	http://en.wikiaves.com/1098436	http://en.wikiaves.com/1098436	South America	Flavio Leal 2	1	1	3	1	0	0	0	0	2	0	0	0	0	0	0	0	0	2	3	0	0	2
249	31511	Icteridae	Cacicus	haemorrhous	26055	Mimidae	Mimus	saturninus	threat	on.perch	forward.lowered	forward.lowered	closed.raised.off.back	wing.closed.shoulder.visible	open.forward	trailing.fanned	on.substrate	bill	same	photos in WikiAves (e.g., http://en.wikiaves.com/3146308)	both aggressively displaying at food table, cacique moved forward, mockingbird retreating (2 photos, described separately)	photo	none	http://en.wikiaves.com/1098437	http://en.wikiaves.com/1098437	South America	Flavio Leal 2	0	2	2	2	0	1	0	0	0	0	0	1	0	0	1	0	0	2	3	0	0	1
250	31511	Icteridae	Cacicus	haemorrhous	32383	Thraupidae	Cissopis	leverianus	threat	on.perch	forward.upright	forward.upright	spread.outward	underwing.forward	open.forward	trailing.fanned	on.substrate	bill	same	photos in WikiAves (e.g., http://en.wikiaves.com/2927035)	at fruit feeder, magpie tanager leaning away	photo	Observation made in the company of Norica.	http://en.wikiaves.com/1786226	http://en.wikiaves.com/1786226	South America	Antonio Carlos Iglesias	1	1	2	2	0	0	0	0	0	0	2	0	0	0	1	0	0	2	3	0	0	1
251	31511	Icteridae	Cacicus	haemorrhous	32383	Thraupidae	Cissopis	leverianus	threat	on.perch	forward.upright	side.oriented	closed.held.slightly.out	wing.closed.shoulder.visible	open.side	not.visible	on.substrate	bill	same	photos in WikiAves (e.g., http://en.wikiaves.com/3146308)	both perched	photo	A little discussion between Guaxe and Tietinga kk Walking on the Tucanos Trail with Luiz Carlos dos Santos and Mariza Sanches.	http://en.wikiaves.com/2163032	http://en.wikiaves.com/2163032	South America	Thiago Martins	1	1	2	1	2	0	0	0	1	0	0	0	0	0	0	0	0	2	3	0	0	1
252	31511	Icteridae	Cacicus	haemorrhous	32383	Thraupidae	Cissopis	leverianus	threat	in.air	forward.lowered	forward.lowered	flapping	underwing.forward	closed.forward	raised.fanned	partly.extended	bill	different	seemingly lots of variation in aerial displays: e.g., http://en.wikiaves.com/3124808	cacique approaching in air	photo	The moods are high !!!	http://en.wikiaves.com/393383	http://en.wikiaves.com/393383	South America	Marcia Carvalho	0	1	1	0	0	0	0	0	0	1	1	3	1	0	0	0	0	3	3	0	0	0
253	31594	Icteridae	Icterus	pyrrhopterus	26927	Turdidae	Turdus	leucomelas	threat	on.perch	forward.lowered	forward.lowered	closed.held.slightly.out	wing.closed.shoulder.visible	open.forward	trailing.fanned	on.substrate	bill	same	photos in WikiAves (e.g., http://en.wikiaves.com/3757126; http://en.wikiaves.com/424114)	at fruit feeder	photo	Fighting with the bank thrush. In the backyard.	http://en.wikiaves.com/3711224	http://en.wikiaves.com/3711224	South America	Antonio Carlos Iglesias	1	2	3	0	0	0	0	1	0	0	0	2	0	0	0	0	0	2	3	NA	NA	NA
254	31612	Icteridae	Agelaius	phoeniceus	19873	Corvidae	Cyanocitta	cristata	threat	on.perch	forward.lowered	forward.lowered	partially.spread	wing.horizontal	open.forward	down.fanned	on.substrate	bill	same	Yasukawa, K. and W. A. Searcy (2019). Red-winged Blackbird (Agelaius phoeniceus), version 2.0. In The Birds of North America (P. G. Rodewald, Editor). Cornell Lab of Ornithology, Ithaca, NY, USA. https://doi-org/10.2173/bna.rewbla.02; photo: https://birdsoftheworld-org.proxy.queensu.ca/bow/species/rewbla/cur/behavior	adult male displaying at jay at bird feeder (0:07s)	video	bird feeder, Ithaca, New York, USA	https://www.youtube.com/watch?v=8QUZEBgeMPk	https://www.youtube.com/watch?v=8QUZEBgeMPk	North America	Cornell Lab of Ornithology	1	1	2	0	0	0	0	1	3	1	0	0	0	0	0	0	0	3	3	0	1	NA
255	31641	Icteridae	Molothrus	bonariensis	28789	Passeridae	Passer	domesticus	threat	in.air	forward.upright	forward.lowered	flapping	underwing.forward	open.forward	down.fanned	extended	feet	similar	photos in WikiAves (e.g., http://en.wikiaves.com/2303534) show similarity to interactions in the air	bird approaching from air	photo	Shiny Cowbird	http://en.wikiaves.com/3266139	http://en.wikiaves.com/3266139	South America	Rachel Ameno	1	1	0	0	0	0	0	0	0	0	1	0	0	0	1	1	3	0	1	NA	NA	0
256	31875	Parulidae	Setophaga	pitiayumi	33426	Thraupidae	Coereba	flaveola	threat	on.perch	forward.lowered	forward.lowered	closed.held.slightly.out	wing.closed.shoulder.visible	open.forward	trailing.fanned	on.substrate	bill	unknown	NA	parula above banaquit, latter seems to be retreating backwards (upside down in picture)	photo	A small disagreement between Mariquita (Setophaga pitiayumi) and Cambacica (Coereba flaveola), strolled with friends Geraldo M. Pereira, Marcio Nery and Augustinho Nery.	http://en.wikiaves.com/2600793	http://en.wikiaves.com/2600793	South America	Maurílio Neto	2	1	3	0	0	0	0	0	0	0	0	0	0	0	0	0	0	3	2	0	0	1
257	32151	Mitrospingidae	Orthogonys	chloricterus	32571	Thraupidae	Thraupis	ornata	threat	on.perch	forward.lowered	forward.lowered	closed.held.slightly.out	wing.closed.shoulder.visible	open.forward	not.visible	on.substrate	bill	same	https://macaulaylibrary.org/asset/213186901	on fruit, repelling Tangara	photo	none	http://en.wikiaves.com/1761330	http://en.wikiaves.com/1761330	South America	Luiz Moschini De Souza	3	1	3	0	0	0	0	0	0	0	0	0	0	0	0	0	0	0	2	NA	NA	3
258	32383	Thraupidae	Cissopis	leverianus	31511	Icteridae	Cacicus	haemorrhous	threat	on.perch	forward.lowered	forward.lowered	closed.held.slightly.out	wing.closed.shoulder.visible	open.forward	trailing.notfanned	on.substrate	bill	unknown	NA	both perched	photo	A little discussion between Guaxe and Tietinga kk Walking on the Tucanos Trail with Luiz Carlos dos Santos and Mariza Sanches.	http://en.wikiaves.com/2163032	http://en.wikiaves.com/2163032	South America	Thiago Martins	2	1	2	2	0	1	0	0	1	0	0	0	0	0	0	0	0	2	2	1	2	NA
259	32383	Thraupidae	Cissopis	leverianus	31511	Icteridae	Cacicus	haemorrhous	threat.defense	on.perch	forward.lowered	forward.normal	closed.held.slightly.out	not.visible	not.visible	trailing.notfanned	on.substrate	bill	unknown	NA	cacique approaching in air	photo	The moods are high !!!	http://en.wikiaves.com/393383	http://en.wikiaves.com/393383	South America	Marcia Carvalho	1	1	2	1	0	1	0	1	1	0	0	0	0	0	0	0	0	2	2	1	2	NA
260	32468	Thraupidae	Trichothraupis	melanops	30843	Passerellidae	Zonotrichia	capensis	threat.defense	on.perch	forward.lowered	forward.lowered	closed.flat	wing.closed.shoulder.concealed	open.forward	trailing.fanned	on.substrate	bill	unknown	NA	tanager defends feeder	photo	Black-goggled Tanager; immature Zonotrichia	http://en.wikiaves.com/652074	http://en.wikiaves.com/652074	South America	Bruna Maia	2	1	3	1	0	0	2	0	0	0	0	0	0	0	0	0	0	3	1	0	1	NA
261	32503	Thraupidae	Tachyphonus	coronatus	32565	Thraupidae	Thraupis	sayaca	threat.defense	on.perch	forward.lowered	forward.lowered	closed.flat	wing.closed.shoulder.visible	open.forward	trailing.notfanned	on.substrate	bill	same	photos in WikiAves (e.g., http://en.wikiaves.com/4326745)	birds fighting over food	photo	Ruby-crowned Tanager	http://en.wikiaves.com/641938	http://en.wikiaves.com/641938	South America	Conceição Garcia Bianchini	2	0	2	0	0	0	3	2	0	0	0	0	0	0	0	0	0	2	3	0	0	NA
262	32503	Thraupidae	Tachyphonus	coronatus	32565	Thraupidae	Thraupis	sayaca	threat	on.perch	forward.lowered	forward.normal	closed.flat	wing.closed.shoulder.visible	open.forward	trailing.fanned	on.substrate	bill	same	photos in WikiAves (e.g., http://en.wikiaves.com/4326745)	female; birds fighting over food	photo	this was just one of the many beautiful moments we were fortunate to witness during our delicious stay at Reserva Guainumbi during Carnival	http://en.wikiaves.com/402421	http://en.wikiaves.com/402421	South America	Cris Campanella	2	1	2	0	0	1	2	0	1	0	0	0	0	0	0	0	0	2	0	0	0	NA
263	32503	Thraupidae	Tachyphonus	coronatus	32565	Thraupidae	Thraupis	sayaca	threat.defense	on.perch	forward.normal	forward.normal	spread.outward	wing.horizontal	open.forward	down.fanned	on.substrate	bill	same	photos in WikiAves (e.g., http://en.wikiaves.com/3015403)	sayaca on banana lunging at female Tachyphonus	photo	none	http://en.wikiaves.com/1124612	http://en.wikiaves.com/1124612	South America	Carlos Roberto	1	1	0	0	0	1	1	0	0	0	3	0	0	2	0	0	0	1	0	0	0	NA
264	32503	Thraupidae	Tachyphonus	coronatus	32565	Thraupidae	Thraupis	sayaca	threat.defense	in.air	forward.upright	forward.lowered	flapping	underwing.forward	open.forward	down.notfanned	partly.extended	bill	same	photos in WikiAves (e.g., http://en.wikiaves.com/3015403)	Tachyphonus flying just above, possibly retreating or landing (description states that they are fighting over food)	photo	Sanhaçu-gray and Tiê-Preto. They fight for food for survival, but they are sure that food will never be lacking, as it is a promise. "Watch the birds do not reap, but the Father in heaven does not leave them without food".	http://en.wikiaves.com/344785	http://en.wikiaves.com/344785	South America	José Carlos Garcia	1	0	1	0	0	0	0	0	0	0	1	0	0	2	1	0	3	0	2	0	1	NA
265	32503	Thraupidae	Tachyphonus	coronatus	32570	Thraupidae	Thraupis	cyanoptera	threat.defense	on.perch	side.oriented	forward.normal	closed.held.slightly.out	wing.closed.shoulder.visible	open.forward	side.notfanned	on.substrate	bill	same	photos in WikiAves (e.g., http://en.wikiaves.com/1058733)	on perch; Thraupis is in the air slight above - blurred and cutoff - did not include	photo	In the company of my wife, Cláudia and the excellent guide and friend Betinho.	http://en.wikiaves.com/231174	http://en.wikiaves.com/231174	South America	Luciano Monferrari	2	1	1	0	0	0	3	0	1	0	0	0	0	0	0	0	0	3	3	0	0	NA
266	32503	Thraupidae	Tachyphonus	coronatus	33253	Thraupidae	Saltator	maximus	threat	on.perch	forward.lowered	forward.lowered	closed.held.slightly.out	wing.closed.shoulder.visible	open.forward	trailing.notfanned	on.substrate	bill	same	photos in WikiAves (e.g., http://en.wikiaves.com/1058733)	female Tachyphonus; saltator on orange above tachyphonus	photo	The two birds, whose name I do not know, were in a dispute over the orange.	http://en.wikiaves.com/1414636	http://en.wikiaves.com/1414636	South America	Sinésio Dioliveira	2	1	2	1	0	0	0	2	0	0	0	0	0	0	0	0	0	2	1	0	0	NA
267	32532	Thraupidae	Ramphocelus	carbo	30843	Passerellidae	Zonotrichia	capensis	threat	on.perch	forward.upright	forward.upright	closed.held.slightly.out	wing.closed.shoulder.visible	open.forward	down.fanned	on.substrate	bill	same	photos in WikiAves (e.g., http://en.wikiaves.com/4275019)	female Ramphocelus; birds displaying on branch	photo	Fighting for a place in the feeder	http://en.wikiaves.com/552910	http://en.wikiaves.com/552910	South America	Amarildo Jordão	1	0	2	1	0	1	0	1	0	0	0	0	0	2	0	0	0	2	0	0	0	NA
268	32532	Thraupidae	Ramphocelus	carbo	32565	Thraupidae	Thraupis	sayaca	threat	on.perch	forward.lowered	forward.lowered	closed.held.slightly.out	wing.closed.shoulder.concealed	open.forward	trailing.notfanned	on.substrate	bill	same	photos in WikiAves (e.g., http://en.wikiaves.com/4275019)	on bananas, female Ramphocelus	photo	Fighting for survival !!! I assume it is a sanhaço and a female of the red pipira, but as I'm not sure, I ask the kindness for someone to identify.	http://en.wikiaves.com/755054	http://en.wikiaves.com/755054	South America	Maria Miranda	1	1	3	1	0	0	1	1	0	0	0	0	0	0	0	0	0	0	0	0	0	NA
269	32541	Thraupidae	Ramphocelus	bresilia	15743	Tyrannidae	Pitangus	sulphuratus	threat	on.perch	forward.lowered	forward.normal	closed.held.slightly.out	wing.closed.shoulder.visible	open.forward	trailing.notfanned	on.substrate	bill	same	photos in WikiAves (e.g., http://en.wikiaves.com/690910)	male Ramphocelus; birds displaying at feeder	photo	Great Kiskadee	http://en.wikiaves.com/523772	http://en.wikiaves.com/523772	South America	Luana Miranda	2	2	3	1	0	0	1	0	0	0	0	0	0	0	0	0	0	3	2	0	2	NA
270	32541	Thraupidae	Ramphocelus	bresilia	15743	Tyrannidae	Pitangus	sulphuratus	threat	on.perch	forward.lowered	forward.normal	closed.flat	wing.closed.shoulder.concealed	open.forward	trailing.fanned	on.substrate	bill	same	photos in WikiAves (e.g., http://en.wikiaves.com/690910)	at fruit feed; kiskadee is a juvenile; ramphocelus is a female	photo	He was fighting for a delicious papaya with the female of the blood tiê.	http://en.wikiaves.com/558219	http://en.wikiaves.com/558219	South America	Pedro Vasconcellos	2	1	3	1	0	0	1	1	0	0	0	0	0	0	0	0	0	2	0	0	0	NA
271	32541	Thraupidae	Ramphocelus	bresilia	26921	Turdidae	Turdus	rufiventris	threat	on.perch	forward.lowered	forward.lowered	closed.held.slightly.out	wing.closed.shoulder.visible	open.forward	not.visible	on.substrate	bill	same	photos in WikiAves (e.g., http://en.wikiaves.com/690910)	male Ramphocelus; at food, both displaying	photo	Tiê-blood angry with the thrush!	http://en.wikiaves.com/1388785	http://en.wikiaves.com/1388785	South America	Paulo Machado	1	3	2	1	0	0	0	1	0	0	0	0	0	0	0	0	0	3	0	1	3	NA
272	32541	Thraupidae	Ramphocelus	bresilia	31494	Icteridae	Cacicus	chrysopterus	threat	on.perch	forward.upright	forward.lowered	closed.raised.off.back	wing.closed.shoulder.visible	open.forward	not.visible	on.substrate	bill	same	photos in WikiAves (e.g., http://en.wikiaves.com/611790)	at banana, cacique above, tanager below	photo	A privilege to have seen this scene ..Tiê blood and Tecelão, face to face, disputed for 10 seconds who would be the "owner" of the banana ...They did not peck at any time, they were just aggressive, in a frantic war of nerves ...In the end, with so many bananas available, Tiê blood left the victorious Weaver and went to another fruit in the feeder. Day in the company of friends, Daniel and Bruna.	http://en.wikiaves.com/200437	http://en.wikiaves.com/200437	South America	João Marcelo da Costa	1	3	2	0	0	1	2	0	0	0	0	0	0	0	0	0	0	3	0	1	3	NA
273	32541	Thraupidae	Ramphocelus	bresilia	32565	Thraupidae	Thraupis	sayaca	threat	on.perch	forward.lowered	forward.lowered	closed.held.slightly.out	wing.closed.shoulder.visible	open.forward	trailing.notfanned	on.substrate	bill	same	photos in WikiAves (e.g., http://en.wikiaves.com/1770411)	male Ramphocelus aggressive towards immature sayaca (retreating)	photo	Tiê vs Sanhaçu, on the Riviera de São Lourenço in Bertioga.	http://en.wikiaves.com/1196550	http://en.wikiaves.com/1196550	South America	Roberto Omori	1	3	3	0	0	0	2	0	0	0	0	0	0	0	0	0	0	3	0	1	3	NA
274	32541	Thraupidae	Ramphocelus	bresilia	32571	Thraupidae	Thraupis	ornata	threat	on.perch	forward.upright	forward.lowered	closed.raised.off.back	wing.closed.shoulder.visible	open.forward	down.fanned	on.substrate	bill	same	photos in WikiAves (e.g., http://en.wikiaves.com/1019069)	male displaying to ornata on perch	photo	none	http://en.wikiaves.com/1455084	http://en.wikiaves.com/1455084	South America	Eduardo Pimenta	1	2	2	0	0	2	0	0	0	0	0	0	0	2	0	0	0	3	2	0	2	NA
275	32541	Thraupidae	Ramphocelus	bresilia	32573	Thraupidae	Thraupis	palmarum	threat	on.perch	forward.lowered	forward.lowered	closed.held.slightly.out	wing.closed.shoulder.visible	open.forward	trailing.fanned	on.substrate	bill	same	photos in WikiAves (e.g., http://en.wikiaves.com/1770411)	female Ramphocelus; birds displaying at feeder	photo	Palm Tanager	http://en.wikiaves.com/523957	http://en.wikiaves.com/523957	South America	Luana Miranda	2	1	3	1	0	1	1	0	0	0	0	0	0	0	0	0	0	1	0	0	0	NA
276	32541	Thraupidae	Ramphocelus	bresilia	32587	Thraupidae	Thraupis	bonariensis	threat	on.perch	forward.lowered	forward.lowered	closed.flat	wing.closed.shoulder.visible	open.forward	trailing.fanned	on.substrate	bill	same	photos in WikiAves (e.g., http://en.wikiaves.com/1770411)	immature threatening bonariensis at banana	photo	The young tiê is very brave! I found it very interesting!	http://en.wikiaves.com/145078	http://en.wikiaves.com/145078	South America	Luciana Shiraichi	1	1	3	1	0	1	0	0	0	1	0	0	1	0	0	0	0	1	0	0	0	NA
277	32565	Thraupidae	Thraupis	sayaca	26921	Turdidae	Turdus	rufiventris	threat	on.perch	forward.lowered	forward.lowered	closed.held.slightly.out	wing.closed.shoulder.visible	open.forward	not.visible	on.substrate	bill	same	photos in WikiAves (e.g., http://en.wikiaves.com/1758889)	at banana	photo	Once upon a time there was a Sabiá in the mansion that did not allow anyone to approach his banana. Until a liberator of the poor and oppressed, Sanhaçu Gray appeared.	http://en.wikiaves.com/1161484	http://en.wikiaves.com/1161484	South America	Luiz Moschini De Souza	3	2	3	0	0	0	0	0	0	0	0	0	0	0	0	0	0	1	0	0	0	0
278	32565	Thraupidae	Thraupis	sayaca	26921	Turdidae	Turdus	rufiventris	threat	on.perch	forward.lowered	forward.lowered	closed.held.slightly.out	wing.closed.shoulder.visible	open.forward	trailing.notfanned	on.substrate	bill	same	photos in WikiAves (e.g., http://en.wikiaves.com/1758889)	on banana signaling to Turdus nearby that looks wary	photo	none	http://en.wikiaves.com/2501953	http://en.wikiaves.com/2501953	South America	Leandro Augusto	2	3	2	0	0	0	0	2	0	0	0	0	0	0	0	0	0	0	0	0	0	1
279	32565	Thraupidae	Thraupis	sayaca	26932	Turdidae	Turdus	amaurochalinus	threat	on.perch	forward.lowered	forward.lowered	closed.flat	wing.closed.shoulder.visible	open.forward	trailing.notfanned	on.substrate	bill	same	photos in WikiAves (e.g., http://en.wikiaves.com/1758889)	thrush is defending feeder from tanager	photo	This beautiful specimen appeared in our garden a few days ago ... it landed on the feeder and was there suspiciously snacking, looking sideways, when this gray slaughter dared to reach the same banana ... argued and ... up on another banana ... lol	http://en.wikiaves.com/679915	http://en.wikiaves.com/679915	South America	Cris Campanella	2	2	3	0	0	0	0	1	0	0	0	1	0	0	0	0	0	1	0	0	0	1
280	32565	Thraupidae	Thraupis	sayaca	28789	Passeridae	Passer	domesticus	threat	in.water	forward.normal	forward.lowered	spread.outward	underwing.forward	open.forward	trailing.notfanned	on.substrate	bill	similar	wings are more often closed in intraspecific signals (but see e.g., http://en.wikiaves.com/2126497)	displaying in water	photo	Sayaca Tanager	http://en.wikiaves.com/3167638	http://en.wikiaves.com/3167638	South America	Laudelino Moura Jr.	1	0	2	0	0	1	0	1	0	0	3	1	0	0	0	0	0	0	0	0	0	3
281	32565	Thraupidae	Thraupis	sayaca	28789	Passeridae	Passer	domesticus	threat	in.water	forward.lowered	forward.lowered	closed.held.slightly.out	wing.closed.shoulder.visible	open.forward	partlyraised.notfanned	on.substrate	bill	same	photos in WikiAves (e.g., http://en.wikiaves.com/1758889)	in water bath, sparrow retreating	photo	Get out that this bathtub is mine ....	http://en.wikiaves.com/614107	http://en.wikiaves.com/614107	South America	Thiago Calil	2	2	2	0	0	1	0	1	0	0	0	1	0	0	0	0	0	0	0	0	0	2
282	32565	Thraupidae	Thraupis	sayaca	30527	Fringillidae	Euphonia	chlorotica	threat.defense	on.perch	forward.lowered	forward.lowered	closed.flat	wing.closed.shoulder.visible	open.forward	trailing.notfanned	on.substrate	bill	same	photos in WikiAves (e.g., http://en.wikiaves.com/1758889)	tanager defends bananas	photo	Very nervous about sharing this banana	http://en.wikiaves.com/980515	http://en.wikiaves.com/980515	South America	Luisa Magalhaes	3	2	2	0	0	1	0	1	0	0	0	0	0	0	0	0	0	0	0	0	0	0
283	32565	Thraupidae	Thraupis	sayaca	32503	Thraupidae	Tachyphonus	coronatus	threat	on.perch	forward.lowered	forward.lowered	closed.flat	wing.closed.shoulder.visible	open.forward	trailing.notfanned	on.substrate	bill	same	photos in WikiAves (e.g., http://en.wikiaves.com/1758889)	birds fighting over food	photo	Ruby-crowned Tanager	http://en.wikiaves.com/641938	http://en.wikiaves.com/641938	South America	Conceição Garcia Bianchini	2	1	2	0	0	1	0	2	0	0	0	1	0	0	0	0	0	0	0	0	0	1
284	32565	Thraupidae	Thraupis	sayaca	32503	Thraupidae	Tachyphonus	coronatus	threat	on.perch	forward.lowered	forward.lowered	closed.held.slightly.out	wing.closed.shoulder.visible	open.forward	not.visible	on.substrate	bill	same	photos in WikiAves (e.g., http://en.wikiaves.com/1758889)	sayaca on banana lunging at Tachyphonus; latter seems to be defensive	photo	none	http://en.wikiaves.com/1124612	http://en.wikiaves.com/1124612	South America	Carlos Roberto	2	3	2	0	0	0	0	1	0	0	0	0	0	0	0	0	0	0	0	0	0	1
285	32565	Thraupidae	Thraupis	sayaca	32503	Thraupidae	Tachyphonus	coronatus	threat	on.perch	forward.lowered	forward.upright	closed.held.slightly.out	wing.closed.shoulder.visible	open.forward	trailing.notfanned	on.substrate	bill	same	photos in WikiAves (e.g., http://en.wikiaves.com/1758889)	Tachyphonus flying just above, possibly retreating or landing (description states that they are fighting over food); right wing/shoulder of sayaca lifted, displaying more towards Tachyphonus	photo	Sanhaçu-gray and Tiê-Preto. They fight for food for survival, but they are sure that food will never be lacking, as it is a promise. "Watch the birds do not reap, but the Father in heaven does not leave them without food".	http://en.wikiaves.com/344785	http://en.wikiaves.com/344785	South America	José Carlos Garcia	2	2	2	0	0	0	0	1	0	0	0	1	0	0	0	0	0	0	0	0	0	1
286	32565	Thraupidae	Thraupis	sayaca	32503	Thraupidae	Tachyphonus	coronatus	threat	on.perch	forward.lowered	forward.lowered	closed.held.slightly.out	wing.closed.shoulder.visible	open.forward	trailing.fanned	on.substrate	bill	same	photos in WikiAves (e.g., http://en.wikiaves.com/1758889)	birds fighting over food	photo	this was just one of the many beautiful moments we were fortunate to witness during our delicious stay at Reserva Guainumbi during Carnival	http://en.wikiaves.com/402421	http://en.wikiaves.com/402421	South America	Cris Campanella	2	1	2	0	0	1	0	0	1	2	0	0	0	0	0	0	0	0	2	0	1	2
287	32565	Thraupidae	Thraupis	sayaca	32532	Thraupidae	Ramphocelus	carbo	threat	on.perch	forward.lowered	forward.lowered	closed.held.slightly.out	wing.closed.shoulder.visible	open.forward	not.visible	on.substrate	bill	same	photos in WikiAves (e.g., http://en.wikiaves.com/1758889)	on bananas, female Ramphocelus	photo	Fighting for survival !!! I assume it is a sanhaço and a female of the red pipira, but as I'm not sure, I ask the kindness for someone to identify.	http://en.wikiaves.com/755054	http://en.wikiaves.com/755054	South America	Maria Miranda	3	1	3	0	0	0	0	0	1	0	0	0	0	0	0	0	0	0	0	0	0	1
288	32565	Thraupidae	Thraupis	sayaca	32541	Thraupidae	Ramphocelus	bresilia	threat	on.perch	forward.lowered	forward.lowered	closed.held.slightly.out	wing.closed.shoulder.visible	open.forward	trailing.notfanned	on.substrate	bill	same	photos in WikiAves (e.g., http://en.wikiaves.com/1758889)	sayaca displaying at retreating Ramphocelus	photo	A sanhaçu and a tiê-blood fight for fruit.	http://en.wikiaves.com/1080456	http://en.wikiaves.com/1080456	South America	Maria Pinto	2	1	2	0	0	1	0	1	1	0	0	0	0	0	0	0	0	0	0	0	0	1
289	32565	Thraupidae	Thraupis	sayaca	32571	Thraupidae	Thraupis	ornata	threat	on.perch	forward.lowered	forward.lowered	partially.spread	wing.horizontal	open.forward	trailing.notfanned	on.substrate	bill	similar	wings are more often closed in intraspecific signals (but see e.g., http://en.wikiaves.com/2126497)	aggressive display to ornata at banana; likely precedes displacement of ornata by sayaca	photo	interaction at banana feeder; Sapucaia, Rio de Janeiro, Brasil	http://en.wikiaves.com/1457161	http://en.wikiaves.com/1457161	South America	Eduardo Pimenta	2	0	2	0	0	0	0	1	2	1	1	0	0	0	0	0	0	0	0	0	0	3
290	32565	Thraupidae	Thraupis	sayaca	32573	Thraupidae	Thraupis	palmarum	threat.defense	in.water	forward.upright	forward.normal	closed.raised.off.back	wing.closed.shoulder.visible	open.forward	trailing.fanned	on.substrate	bill	similar	wings are more often closed in intraspecific signals (but see e.g., http://en.wikiaves.com/2126497)	T. palmarum landing at birdbath occupied by T. episcopus	photo	Palm Tanager	http://en.wikiaves.com/916016	http://en.wikiaves.com/916016	South America	Ramsés Antunes da Luz	1	1	3	1	0	0	0	0	0	3	0	0	0	0	0	0	0	0	0	0	0	3
291	32565	Thraupidae	Thraupis	sayaca	32573	Thraupidae	Thraupis	palmarum	threat	on.perch	forward.lowered	forward.lowered	closed.held.slightly.out	wing.closed.shoulder.visible	open.forward	trailing.notfanned	on.substrate	bill	same	photos in WikiAves (e.g., http://en.wikiaves.com/1758889)	on bananas, heads almost side by side, palmarum below	photo	Although slightly smaller, Gray overcame Oliva (Sanhaçu do coconut tree) in the dispute for food!	http://en.wikiaves.com/1532841	http://en.wikiaves.com/1532841	South America	Antonio Lemos Maia	3	2	2	0	0	0	0	1	0	0	0	0	0	0	0	0	0	1	1	0	0	1
292	32565	Thraupidae	Thraupis	sayaca	32573	Thraupidae	Thraupis	palmarum	threat	on.perch	forward.lowered	forward.upright	closed.flat	wing.closed.shoulder.visible	open.forward	trailing.notfanned	on.substrate	bill	same	photos in WikiAves (e.g., http://en.wikiaves.com/1758889)	posturing towards palmarum, palmarum retreating	photo	none	http://en.wikiaves.com/677632	http://en.wikiaves.com/677632	South America	Aluisio Ribeiro	1	2	3	0	0	0	0	2	0	0	0	1	0	0	0	0	0	0	0	0	0	2
293	32565	Thraupidae	Thraupis	sayaca	32573	Thraupidae	Thraupis	palmarum	threat	on.perch	forward.lowered	forward.upright	partially.spread	upperwing.forward	open.forward	raised.fanned	on.substrate	bill	similar	wings are more often closed in intraspecific signals (but see e.g., http://en.wikiaves.com/2126497)	both sitting on concrete near food	photo	Gray Sanhaçu and Coconut Sanhaçu vying for food	http://en.wikiaves.com/1876013	http://en.wikiaves.com/1876013	South America	Anderson Tavares	1	0	2	0	0	0	0	1	0	2	0	3	0	0	0	0	0	0	0	0	0	3
294	32565	Thraupidae	Thraupis	sayaca	32573	Thraupidae	Thraupis	palmarum	threat	on.perch	forward.lowered	forward.lowered	closed.held.slightly.out	wing.closed.shoulder.visible	open.forward	partlyraised.notfanned	on.substrate	bill	same	photos in WikiAves (e.g., http://en.wikiaves.com/1758889)	on same branch, threatening each other	photo	UFC photo pose	http://en.wikiaves.com/3040248	http://en.wikiaves.com/3040248	South America	Gilmar Barros	3	1	3	0	0	0	0	0	0	0	0	2	0	0	0	0	0	1	0	0	0	2
295	32565	Thraupidae	Thraupis	sayaca	32587	Thraupidae	Thraupis	bonariensis	threat	on.perch	forward.normal	forward.normal	closed.flat	wing.closed.shoulder.visible	open.forward	trailing.notfanned	on.substrate	bill	same	photos in WikiAves (e.g., http://en.wikiaves.com/1758889)	birds displaying at feeder	photo	Fighting for primacy on the banana with a gray sanhaçu	http://en.wikiaves.com/433537	http://en.wikiaves.com/433537	South America	Helena Backes	3	2	2	0	0	0	0	0	0	0	0	0	0	0	0	0	0	1	1	0	0	0
296	32565	Thraupidae	Thraupis	sayaca	32587	Thraupidae	Thraupis	bonariensis	threat	on.perch	forward.lowered	forward.lowered	closed.held.slightly.out	wing.closed.shoulder.visible	open.forward	trailing.notfanned	on.substrate	bill	same	photos in WikiAves (e.g., http://en.wikiaves.com/1758889)	on same perch; male bonariensis	photo	Will you face it???	http://en.wikiaves.com/230870	http://en.wikiaves.com/230870	South America	Caco Schwertner	3	2	2	0	0	1	0	0	0	0	0	0	0	0	0	0	0	0	0	0	0	0
297	32565	Thraupidae	Thraupis	sayaca	32779	Thraupidae	Tangara	cayana	threat	on.perch	forward.lowered	forward.lowered	spread.outward	wing.horizontal	open.forward	raised.fanned	on.substrate	bill	similar	wings are more often closed in intraspecific signals (but see e.g., http://en.wikiaves.com/2126497)	sayaca aggressor, burnish-buffed tanager retreating	photo	in fact the one who is fighting is the gray-tailed goat [sayaca tanager] that was not letting them [burnish-buff tanagers] eat	http://en.wikiaves.com/1031457	http://en.wikiaves.com/1031457	South America	Maria Zumkeller	1	0	1	0	0	0	0	1	0	2	1	3	0	0	0	0	0	0	0	0	0	3
298	32565	Thraupidae	Thraupis	sayaca	32779	Thraupidae	Tangara	cayana	threat	on.perch	forward.lowered	forward.lowered	closed.raised.off.back	wing.closed.shoulder.visible	open.forward	trailing.notfanned	on.substrate	bill	same	photos in WikiAves (e.g., http://en.wikiaves.com/1758889)	both on branches, sayaca slighting higher	photo	none	http://en.wikiaves.com/716428	http://en.wikiaves.com/716428	South America	Mariza Sanches	1	0	2	0	0	1	0	2	3	0	0	0	0	0	0	0	0	0	0	0	0	3
299	32565	Thraupidae	Thraupis	sayaca	32779	Thraupidae	Tangara	cayana	threat	in.water	forward.lowered	forward.lowered	closed.held.slightly.out	wing.closed.shoulder.visible	open.forward	trailing.notfanned	on.substrate	bill	same	photos in WikiAves (e.g., http://en.wikiaves.com/1758889)	at water bath threatening each other (male Tangara)	photo	none	http://en.wikiaves.com/3144512	http://en.wikiaves.com/3144512	South America	Fábio Generoso	2	1	2	1	0	0	1	1	0	1	0	0	0	0	0	0	0	0	0	0	0	1
300	32565	Thraupidae	Thraupis	sayaca	33206	Thraupidae	Sicalis	flaveola	threat	on.perch	forward.lowered	forward.lowered	closed.flat	wing.closed.shoulder.concealed	open.forward	trailing.notfanned	on.substrate	bill	same	photos in WikiAves (e.g., http://en.wikiaves.com/1758889)	both on fence, Sicalis turning away	photo	Sanhaçu Gray and Canário da Terra Verdade, strangling because of food in the keeper of my house.	http://en.wikiaves.com/2510000	http://en.wikiaves.com/2510000	South America	Fabio Keller	3	1	2	0	0	0	0	2	0	0	0	0	0	0	0	0	0	0	0	0	0	1
301	32570	Thraupidae	Thraupis	cyanoptera	30537	Fringillidae	Euphonia	violacea	threat	on.perch	forward.normal	forward.normal	closed.flat	wing.closed.shoulder.concealed	open.forward	trailing.notfanned	on.substrate	bill	same	photos in WikiAves (e.g., http://en.wikiaves.com/1750713)	tanager displaying at euphonia that is flying in	photo	Sanhaçu fighting with a beautiful handsome who approached in the company of beautiful handsome and came out seven colors!	http://en.wikiaves.com/1053815	http://en.wikiaves.com/1053815	South America	Itamar Campos	3	2	2	0	1	1	0	0	0	0	0	0	0	0	0	0	0	0	0	1	0	2
302	32570	Thraupidae	Thraupis	cyanoptera	31494	Icteridae	Cacicus	chrysopterus	threat	on.perch	forward.lowered	forward.normal	closed.flat	wing.closed.shoulder.visible	open.forward	trailing.notfanned	on.substrate	bill	same	photos in WikiAves (e.g., http://en.wikiaves.com/4051388)	both perched	photo	Fighting with a weaver .... In the company of friends Luis Maluf and Luiz R. Neto! The place is wonderful and Marcos and Patrícia's hospitality is 100%!	http://en.wikiaves.com/2171672	http://en.wikiaves.com/2171672	South America	Maurício Poletti	1	2	2	0	0	0	0	2	0	1	0	0	0	0	0	0	0	0	1	0	0	3
303	32570	Thraupidae	Thraupis	cyanoptera	32151	Mitrospingidae	Orthogonys	chloricterus	threat	on.perch	forward.lowered	forward.lowered	closed.held.slightly.out	wing.closed.shoulder.visible	open.forward	trailing.fanned	on.substrate	bill	same	photos in WikiAves (e.g., http://en.wikiaves.com/1750713)	focal bird is threatening another at feeder	photo	Azure-shouldered tanager	http://en.wikiaves.com/685714	http://en.wikiaves.com/685714	South America	Marco A. G. Freitas	3	1	2	0	0	1	0	2	0	0	0	0	0	0	0	0	0	1	3	0	0	3
304	32570	Thraupidae	Thraupis	cyanoptera	32779	Thraupidae	Dacnis	cayana	threat	on.perch	forward.lowered	forward.lowered	closed.flat	wing.closed.shoulder.concealed	open.forward	trailing.notfanned	on.substrate	bill	same	photos in WikiAves (e.g., http://en.wikiaves.com/1750713)	on same branch, female dacnis leaning away	photo	none	http://en.wikiaves.com/2141052	http://en.wikiaves.com/2141052	South America	Vilde Eriberto Florencio	3	2	2	0	0	1	0	1	0	0	0	0	0	0	0	0	0	1	1	0	0	3
305	32571	Thraupidae	Thraupis	ornata	15743	Tyrannidae	Pitangus	sulphuratus	threat.defense	on.perch	forward.upright	forward.upright	closed.held.slightly.out	wing.closed.shoulder.visible	open.forward	trailing.notfanned	on.substrate	bill	same	photos in WikiAves (e.g., http://en.wikiaves.com/2755294)	kiskadee threatening tanager at feeding station	photo	In spite of its smaller size it faced the Good-bye and it did not leave position.	http://en.wikiaves.com/699958	http://en.wikiaves.com/699958	South America	Luiz Moschini De Souza	1	2	2	1	0	0	0	2	0	1	0	0	0	0	0	0	0	2	2	0	0	2
306	32571	Thraupidae	Thraupis	ornata	32565	Thraupidae	Thraupis	sayaca	threat.defense	on.perch	forward.lowered	forward.lowered	spread.outward	wing.horizontal	closed.forward	trailing.notfanned	on.substrate	bill	same	flashes shoulder patches at reflection, lowers head in conspecific interactions (e.g., http://en.wikiaves.com/3863336)	photo at banana feeder	photo	banana feeder, São Luiz do Paraitinga, Sao Paulo, Brasil	http://en.wikiaves.com/758725	http://en.wikiaves.com/758725	South America	Marcelo Mariano	0	1	2	1	1	0	0	1	0	0	2	1	0	0	0	0	0	3	2	0	0	3
307	32573	Thraupidae	Thraupis	palmarum	30586	Fringillidae	Euphonia	xanthogaster	threat.defense	on.perch	forward.upright	forward.upright	closed.flat	wing.closed.shoulder.visible	open.forward	trailing.notfanned	on.substrate	bill	similar	photos in WikiAves (e.g., http://en.wikiaves.com/1225496&tm=f&t=s&s=11584&o=mp&o=mp)	birds displaying at feeder	photo	Palm Tanager	http://en.wikiaves.com/343686	http://en.wikiaves.com/343686	South America	Valdir Hobus	2	0	2	3	1	1	0	0	0	0	0	0	0	0	0	0	0	0	2	NA	NA	3
308	32573	Thraupidae	Thraupis	palmarum	32532	Thraupidae	Ramphocelus	carbo	threat	on.perch	forward.upright	forward.upright	closed.flat	wing.closed.shoulder.visible	open.side	down.notfanned	on.substrate	bill	similar	photos in WikiAves (e.g., http://en.wikiaves.com/1225496&tm=f&t=s&s=11584&o=mp&o=mp)	birds displaying at feeder; possibly retreating in response to threat by Ramphocelus	photo	Palm Tanager	http://en.wikiaves.com/523957	http://en.wikiaves.com/523957	South America	Luana Miranda	2	0	3	2	2	0	0	0	0	0	0	0	0	0	0	0	0	0	2	NA	NA	3
309	32573	Thraupidae	Thraupis	palmarum	32565	Thraupidae	Thraupis	sayaca	threat	on.perch	forward.upright	forward.upright	closed.held.slightly.out	wing.closed.shoulder.visible	open.side	trailing.fanned	on.substrate	bill.face	same	photos in WikiAves (e.g., http://en.wikiaves.com/1225496&tm=f&t=s&s=11584&o=mp&o=mp)	on bananas, heads almost side by side, palmarum below	photo	Although slightly smaller, Gray overcame Oliva (Sanhaçu do coconut tree) in the dispute for food!	http://en.wikiaves.com/1532841	http://en.wikiaves.com/1532841	South America	Antonio Lemos Maia	2	1	2	2	1	1	0	0	0	0	0	0	0	0	0	0	0	0	1	NA	NA	3
310	32573	Thraupidae	Thraupis	palmarum	32565	Thraupidae	Thraupis	sayaca	threat	on.perch	forward.upright	forward.upright	raised.upward	underwing.forward	open.forward	trailing.fanned	on.substrate	bill	similar	photos in WikiAves (e.g., http://en.wikiaves.com/1072781)	both sitting on concrete near food	photo	Gray Sanhaçu and Coconut Sanhaçu vying for food	http://en.wikiaves.com/1876013	http://en.wikiaves.com/1876013	South America	Anderson Tavares	0	0	2	1	2	0	0	0	0	0	3	0	0	1	0	0	0	0	0	NA	NA	3
311	32573	Thraupidae	Thraupis	palmarum	32565	Thraupidae	Thraupis	sayaca	threat	on.perch	forward.lowered	forward.lowered	closed.held.slightly.out	wing.closed.shoulder.visible	open.forward	not.visible	on.substrate	bill	same	photos in WikiAves (e.g., http://en.wikiaves.com/1225496&tm=f&t=s&s=11584&o=mp&o=mp)	on same branch, threatening each other	photo	UFC photo pose	http://en.wikiaves.com/3040248	http://en.wikiaves.com/3040248	South America	Gilmar Barros	2	2	2	0	0	0	0	2	1	0	0	0	0	0	0	0	0	0	2	NA	NA	3
312	32587	Thraupidae	Thraupis	bonariensis	26921	Turdidae	Turdus	rufiventris	threat	on.perch	forward.upright	forward.upright	closed.held.slightly.out	wing.closed.shoulder.visible	open.forward	down.notfanned	on.substrate	bill	same	photos in WikiAves (e.g., https://www.wikiaves.com.br/4040513 (middle bird))	female on perch with thrush, but below, thrush looking but not really responding	photo	DAVID AND GOLIAS - Chapter 3 RESPECT OF HIS MAJESTY to the enraged subject (young Sanhaçu-papa-orange.	http://en.wikiaves.com/179137	http://en.wikiaves.com/179137	South America	Oscar Abener Fenalti	3	3	2	1	0	0	0	0	0	0	0	0	0	0	0	0	0	1	1	0	0	3
313	32587	Thraupidae	Thraupis	bonariensis	28789	Passeridae	Passer	domesticus	threat	on.perch	forward.lowered	forward.lowered	closed.flat	wing.closed.shoulder.visible	open.forward	partlyraised.notfanned	on.substrate	bill	same	photos in WikiAves (e.g., https://www.wikiaves.com.br/4040513 (middle bird))	female bonariensis at food, head lowered; can't really see sparrow face, details	photo	Giving one gets there in a sparrow ... lol	http://en.wikiaves.com/136005	http://en.wikiaves.com/136005	South America	Lena Zingano	2	0	1	0	0	0	1	3	0	0	0	2	0	0	0	0	0	1	1	0	0	3
314	32587	Thraupidae	Thraupis	bonariensis	32565	Thraupidae	Thraupis	sayaca	threat	on.perch	forward.normal	forward.normal	closed.held.slightly.out	wing.closed.shoulder.visible	open.forward	trailing.notfanned	on.substrate	bill	same	photos in WikiAves (e.g., https://www.wikiaves.com.br/4040513 (middle bird))	bird displaying on branch	photo	Blue-and-yellow Tanager	http://en.wikiaves.com/668723	http://en.wikiaves.com/668723	South America	Kevyn Bianchini	2	1	2	0	0	1	0	1	0	0	0	0	0	0	1	0	0	1	2	0	0	3
315	32587	Thraupidae	Thraupis	bonariensis	32565	Thraupidae	Thraupis	sayaca	threat	on.perch	forward.upright	forward.upright	closed.held.slightly.out	wing.closed.shoulder.visible	open.forward	down.notfanned	on.substrate	bill	similar	photos in WikiAves (e.g., https://www.wikiaves.com.br/4040513 (middle bird))	birds displaying at feeder	photo	Fighting for primacy on the banana with a gray sanhaçu	http://en.wikiaves.com/433537	http://en.wikiaves.com/433537	South America	Helena Backes	2	0	2	1	1	0	0	0	0	0	0	0	0	2	1	0	0	3	2	0	0	2
316	32587	Thraupidae	Thraupis	bonariensis	32565	Thraupidae	Thraupis	sayaca	threat	on.perch	forward.lowered	forward.lowered	closed.held.slightly.out	wing.closed.shoulder.visible	open.forward	trailing.notfanned	on.substrate	bill	same	photos in WikiAves (e.g., https://www.wikiaves.com.br/4040513 (middle bird))	bonariensis threatening from above	photo	Blue-and-yellow Tanager	http://en.wikiaves.com/428745	http://en.wikiaves.com/428745	South America	Mariza Sanches	3	2	2	0	0	0	1	1	0	0	0	0	0	0	0	0	0	1	3	0	0	3
317	32587	Thraupidae	Thraupis	bonariensis	32565	Thraupidae	Thraupis	sayaca	threat.defense	on.perch	forward.upright	forward.lowered	closed.held.slightly.out	wing.closed.shoulder.visible	closed.forward	trailing.fanned	on.substrate	bill	similar	photos in WikiAves (e.g., https://www.wikiaves.com.br/4040513 (middle bird))	on same perch; male bonariensis	photo	Will you face it???	http://en.wikiaves.com/230870	http://en.wikiaves.com/230870	South America	Caco Schwertner	0	2	2	0	0	1	0	0	1	0	0	0	0	1	0	1	0	1	3	0	0	3
318	32779	Thraupidae	Tangara	cayana	2522	Trochilidae	Eupetomena	macroura	threat	on.perch	forward.normal	forward.normal	closed.flat	wing.closed.shoulder.visible	open.forward	trailing.notfanned	on.substrate	bill	same	photos in WikiAves (e.g., https://www.wikiaves.com.br/305927)	tanager perched, hummingbird in flight	photo	Fight between Saira and Beija Flor Tesoura over the disputed perch on the porch of the house.	http://en.wikiaves.com/1795336	http://en.wikiaves.com/1795336	South America	Rodrigo Bittencourt	3	1	2	2	0	1	0	0	0	0	0	0	0	0	0	0	0	2	3	NA	NA	1
319	32779	Thraupidae	Tangara	cayana	32565	Thraupidae	Thraupis	sayaca	threat	on.perch	forward.lowered	forward.lowered	closed.held.slightly.out	wing.closed.shoulder.visible	open.forward	trailing.notfanned	on.substrate	bill	same	photos in WikiAves (e.g., https://www.wikiaves.com.br/305927)	sayaca tanager is in water	photo	Burnished-buff Tanager	http://en.wikiaves.com/3144512	http://en.wikiaves.com/3144512	South America	Fábio Generoso	2	1	2	0	0	1	2	0	1	0	0	0	0	0	0	0	0	3	3	NA	NA	1
320	32779	Thraupidae	Tangara	cayana	32565	Thraupidae	Thraupis	sayaca	threat	on.perch	forward.lowered	forward.normal	closed.raised.off.back	wing.closed.shoulder.visible	open.forward	trailing.fanned	on.substrate	bill	same	photos in WikiAves (e.g., https://www.wikiaves.com.br/305927)	both on branches, sayaca slighting higher	photo	none	http://en.wikiaves.com/716428	http://en.wikiaves.com/716428	South America	Mariza Sanches	1	3	2	0	0	1	2	0	0	0	0	0	0	0	0	0	0	3	3	NA	NA	0
321	32790	Thraupidae	Tangara	peruviana	32779	Thraupidae	Dacnis	cayana	threat	on.perch	forward.normal	forward.normal	closed.flat	wing.closed.shoulder.visible	open.forward	trailing.notfanned	on.substrate	bill	same	photos in WikiAves (e.g., https://www.wikiaves.com.br/1615267)	both perched, female dacnis retreating	photo	With this record I managed to reach the mark of 700 species. A special moment. Improving my record. In my mother's company Diná Galdino, from friend Ronaldo Garcia. Guided by friend Fabio Barata to whom I sincerely thank you for your welcome and co.	http://en.wikiaves.com/2168794	http://en.wikiaves.com/2168794	South America	Luciano Bernardes	3	3	2	0	0	1	0	0	0	0	0	0	0	0	0	0	0	3	2	NA	NA	2
322	32791	Thraupidae	Tangara	preciosa	30552	Fringillidae	Euphonia	chalybea	threat	on.perch	forward.normal	forward.normal	closed.held.slightly.out	wing.closed.shoulder.visible	open.forward	trailing.notfanned	on.substrate	bill	same	photos in WikiAves (e.g., https://www.wikiaves.com.br/4178952)	female Tangara; territorial fight on branch	photo	A little territorial dispute	http://en.wikiaves.com/736478	http://en.wikiaves.com/736478	South America	Maria Elisa Silva	2	2	2	2	0	0	0	1	0	0	0	0	0	0	0	0	0	1	1	0	1	1
323	32791	Thraupidae	Tangara	preciosa	32570	Thraupidae	Thraupis	cyanoptera	threat	on.perch	forward.normal	forward.normal	closed.flat	wing.closed.shoulder.concealed	open.forward	trailing.notfanned	on.substrate	bill	same	photos in WikiAves (e.g., https://www.wikiaves.com.br/4178952)	on same branch; no obvious response by Thraupis	photo	Observation made with Antonio Carlos, guided by Geiser Trivelato and Vilde Florêncio.	http://en.wikiaves.com/2116609	http://en.wikiaves.com/2116609	South America	Norica Iglesias	2	2	3	0	1	1	0	0	0	0	0	0	0	0	0	0	0	2	2	0	0	2
324	32863	Thraupidae	Dacnis	nigripes	30537	Fringillidae	Euphonia	violacea	threat	on.perch	forward.lowered	forward.lowered	closed.flat	wing.closed.shoulder.visible	open.forward	trailing.notfanned	on.substrate	bill	same	photos in WikiAves (e.g., http://en.wikiaves.com/1442779)	defending banana (adult dacnis, immature euphonia)	photo	This young Gaturamo ran, then he was intimidated by an adult Gaturamo as shown in the other photo I published.	http://en.wikiaves.com/1000956	http://en.wikiaves.com/1000956	South America	Pedro C. Silva	2	1	3	2	0	0	0	1	0	0	0	0	0	0	0	0	0	1	2	0	0	3
325	32863	Thraupidae	Dacnis	nigripes	30586	Fringillidae	Euphonia	xanthogaster	threat	on.perch	forward.lowered	forward.normal	closed.flat	wing.closed.shoulder.visible	open.forward	trailing.notfanned	on.substrate	bill	same	photos in WikiAves (e.g., http://en.wikiaves.com/1442779)	displaying on fence	photo	Black-legged Dacnis	http://en.wikiaves.com/3160869	http://en.wikiaves.com/3160869	South America	Ramsés Antunes da Luz	3	3	3	0	0	0	0	0	0	0	0	0	0	0	0	0	0	0	3	0	1	3
326	32867	Thraupidae	Dacnis	cayana	2522	Trochilidae	Eupetomena	macroura	threat	on.perch	forward.lowered	forward.lowered	closed.held.slightly.out	wing.closed.shoulder.visible	open.forward	trailing.notfanned	on.substrate	bill	same	photos in WikiAves (e.g., http://en.wikiaves.com/1442779&tm=f&t=b&o=dp&desc=1&o=dp)	at nectar feeder, hummingbird displaying in air, dacnis on perch	photo	Beija-flor thinks it's his drinker, but this blue Saí there doesn't really agree ...	http://en.wikiaves.com/149494	http://en.wikiaves.com/149494	South America	Pedro Perez	2	1	3	0	0	1	0	1	1	0	0	0	0	0	0	0	0	1	3	0	1	3
327	32867	Thraupidae	Dacnis	cayana	30537	Fringillidae	Euphonia	violacea	threat	in.air	forward.upright	forward.lowered	flapping	underwing.forward	open.forward	trailing.fanned	partly.extended	bill.feet	same	photos in WikiAves (e.g., http://en.wikiaves.com/1463406)	in flight, dacnis above euphonia	photo	handsome handsome (male) fighting with blue skirt. An immense happiness when registering these two beautiful birds in this pose!	http://en.wikiaves.com/1058826	http://en.wikiaves.com/1058826	South America	Itamar Campos	1	0	1	0	1	0	0	0	0	0	1	0	0	2	0	0	3	2	3	0	1	3
328	32867	Thraupidae	Dacnis	cayana	30537	Fringillidae	Euphonia	violacea	threat	on.perch	forward.lowered	forward.upright	closed.flat	wing.closed.shoulder.visible	open.forward	trailing.notfanned	on.substrate	bill	same	photos in WikiAves (e.g., http://en.wikiaves.com/1070256)	on fruit feeder, very close, female dacnis, male euphonia; dacnis may be retreating	photo	none	http://en.wikiaves.com/153438	http://en.wikiaves.com/153438	South America	Claudio Cortez Ferreira	1	2	3	2	0	0	0	0	1	0	0	0	0	0	0	0	0	1	1	1	0	3
329	32867	Thraupidae	Dacnis	cayana	30601	Fringillidae	Euphonia	pectoralis	threat	on.perch	forward.lowered	forward.lowered	closed.flat	wing.closed.shoulder.visible	open.forward	trailing.notfanned	on.substrate	bill	same	photos in WikiAves (e.g., http://en.wikiaves.com/1442779&tm=f&t=b&o=dp&desc=1&o=dp)	male of each spp fighting over banana	photo	Dispute for the banana every day!	http://en.wikiaves.com/2096823	http://en.wikiaves.com/2096823	South America	André Luiz Briso	3	2	3	0	0	1	0	0	0	0	0	0	0	0	0	0	0	1	3	0	1	3
330	32867	Thraupidae	Dacnis	cayana	32570	Thraupidae	Thraupis	cyanoptera	threat.defense	on.perch	forward.upright	forward.normal	closed.flat	wing.closed.shoulder.concealed	open.forward	trailing.notfanned	on.substrate	bill	same	photos in WikiAves (e.g., http://en.wikiaves.com/1442779&tm=f&t=b&o=dp&desc=1&o=dp)	on same branch, female dacnis leaning away	photo	none	http://en.wikiaves.com/2141052	http://en.wikiaves.com/2141052	South America	Vilde Eriberto Florencio	2	2	2	1	1	1	0	0	0	0	0	0	0	0	0	0	0	1	1	0	0	3
331	32867	Thraupidae	Dacnis	cayana	33426	Thraupidae	Coereba	flaveola	threat	on.perch	forward.lowered	forward.lowered	closed.held.slightly.out	wing.closed.shoulder.visible	open.forward	down.notfanned	on.substrate	bill	same	photos in WikiAves (e.g., http://en.wikiaves.com/1442779&tm=f&t=b&o=dp&desc=1&o=dp)	birds displaying at feeder	photo	Blue Dacnis	http://en.wikiaves.com/508840	http://en.wikiaves.com/508840	South America	Flavio Garcia	1	2	3	0	1	0	0	1	1	0	0	0	0	0	0	0	0	1	3	0	1	3
332	33206	Thraupidae	Sicalis	flaveola	10242	Picidae	Picumnus	temminckii	threat	on.perch	forward.lowered	forward.lowered	closed.flat	wing.closed.shoulder.visible	open.forward	not.visible	on.substrate	bill	same	photos in WikiAves (e.g., http://en.wikiaves.com/3251350)	female; leaning forward towards piculet, which is upside down on branch	photo	curiosity, a different sp fight !!	http://en.wikiaves.com/1285263	http://en.wikiaves.com/1285263	South America	Elio Costa	1	2	2	0	0	0	0	2	1	0	0	0	0	0	0	0	0	1	1	NA	NA	NA
333	33253	Thraupidae	Saltator	maximus	32503	Thraupidae	Tachyphonus	coronatus	threat	on.perch	forward.lowered	forward.lowered	closed.held.slightly.out	wing.closed.shoulder.visible	open.forward	trailing.notfanned	on.substrate	bill	unknown	NA	saltator on orange above tachyphonus	photo	The two birds, whose name I do not know, were in a dispute over the orange.	http://en.wikiaves.com/1414636	http://en.wikiaves.com/1414636	South America	Sinésio Dioliveira	1	3	2	0	0	0	0	1	1	0	0	1	0	0	0	0	0	1	1	0	0	3
334	33260	Thraupidae	Saltator	similis	15743	Tyrannidae	Pitangus	sulphuratus	threat.defense	on.perch	forward.lowered	forward.lowered	closed.flat	wing.closed.shoulder.visible	open.forward	down.notfanned	on.substrate	bill	unknown	NA	defending feeder	photo	the iron crack here is the one that faces the good neighbor you	http://en.wikiaves.com/3215679	http://en.wikiaves.com/3215679	South America	Marcus Locatelli	2	2	2	0	0	0	0	1	1	0	0	0	0	1	0	0	0	0	1	1	1	2
335	33342	Thraupidae	Sporophila	collaris	14735	Tyrannidae	Elaenia	flavogaster	threat	on.perch	forward.lowered	forward.lowered	closed.held.slightly.out	wing.closed.shoulder.visible	open.forward	trailing.notfanned	on.substrate	bill	unknown	NA	male seedeater threatening elaenia; eleania not really reacting	photo	Fight between the coleiro-do-brejo and the yellow-bellied guaracava. In the company of friends David Steinwender and Francisco Falcon.	http://en.wikiaves.com/3023904	http://en.wikiaves.com/3023904	South America	Sandro Paixão	1	3	3	0	0	0	0	2	0	0	0	0	0	0	0	0	0	0	2	1	2	NA
336	33349	Thraupidae	Sporophila	nigricollis	30495	Fringillidae	Spinus	magellanica	threat	on.perch	forward.lowered	forward.lowered	closed.held.slightly.out	wing.closed.shoulder.visible	open.forward	partlyraised.notfanned	on.substrate	bill	same	photos in WikiAves (e.g., http://en.wikiaves.com/2183868)	both on branches	photo	Fighting ugly with a goldfinch. Then they came out on the "slap" and almost fell to the ground.	http://en.wikiaves.com/1652714	http://en.wikiaves.com/1652714	South America	Wagner Nogueira	1	1	1	0	0	0	0	3	0	1	0	2	0	0	0	0	0	0	2	0	0	NA
337	33426	Thraupidae	Coereba	flaveola	2522	Trochilidae	Eupetomena	macroura	threat	on.perch	forward.lowered	forward.normal	closed.flat	wing.closed.shoulder.visible	open.forward	trailing.notfanned	on.substrate	bill	same	photos in WikiAves (e.g., http://en.wikiaves.com/3133980)	hummingbird in air, bananaquit in tree	photo	Defending their space from a cambacica, they fought for hours, all of this in their backyard ...	http://en.wikiaves.com/1027169	http://en.wikiaves.com/1027169	South America	Mario Duarte	3	0	3	3	0	0	0	0	0	0	0	0	0	0	0	0	0	3	3	1	0	1
[truncated: 6 more columns]
