# Supplementary material for: Aggressive signaling among competing species of birds
Source: PeerJ. 2022 Jun 13;10:e13431. doi: 10.7717/peerj.13431 (PMC9202552; doi:10.7717/peerj.13431)
Supplement: Supplemental Information 2 [file peerj-10-13431-s002.txt]

ReadMe for Aggressive signaling among competing species of birds

This readme file describes the variables in the data file (aggressive.signals.csv) that were the basis of the above manuscript. For any further queries please contact: Haley Kenyon (haley.kenyon@queensu.ca)


focal.interaction = number of focal interaction

signaling.IOC = row number of signaling species in IOC World Bird list v. 10.2 (Gill et al. 2020)

signaling.family = family of signaling individual

signaling.genus = genus of signaling individual

signaling.species = species of signaling indivdiual

receiving.IOC = row number of signaling species in IOC World Bird list v. 10.2 (Gill et al. 2020)

receiving.family = family of signaling individual

receiving.genus = genus of signaling individual

receiving.species = species of signaling indivdiual

interaction = focal interaction type captured in photo or video from the perspective of the signaling individual: threat; threat.defense

substrate = substrate on which interaction occcurs: in.air; in.water; on.ground; on.perch

body.orientation = overall orientation of the signaler's body: forward.upright; forward.lowered; forward.normal; side.oriented; feet.forward; above; upside.down (see Table SI for examples)

head.position = position of the signaler's head relative to their body: forward.upright; forward.lowered; forward.normal; side.oriented; held.black.upward; not.visible (see Table SI for examples)

wing.position = position of the signaler's wings relative to their body: flapping; soaring.gliding; spread.outward; raised.upward; partially.spread; closed.flat; closed.held.slightly.out; closed.raised.off.back (see Table SI for examples)

shoulder.position = position of the signaler's shoulders (including underwing/upperwing) relative to the receiver: underwing.forward; upperwing.forward; wing.horizontal; wing.closed.shoulder.visible; wing.closed.shoulder.concealed; not.visible (see Table SI for examples)

bill.position = position of the bill relative to the received, and whether it is open or closed: open.forward; open.upward; open.downward; open.side; closed.forward; closed.upward; closed.downward; closed.side; not.visible (see Table SI for examples)

tail.position = position of the tail relative to the body and receiver, and whether or not the tail was fanned: trailing.fanned; trailing.not.fanned; raised.fanned; raised.not.fanned; down.fanned; down.not.fanned; partly.raised.fanned; partly.raised.not.fanned; side.oriented.fanned; side.oriented.not.fanned; not.visible (see Table SI for examples)

feet.position = position of the feet: on.substrate; tucked.up; extended; partially.extended; hanging; not.visible (see Table SI for examples)

closest.point = closest part of the signaler's body to the receiver: bill; feet; wing; tail; breast (see Table SI for examples)

relation.to.intra.signal = relationship of the observed interspecific signal to signals used by the signaling species in aggressive encounters with conspecifics: same; similar; similar to congener; different; unknown

relationship.to.intraspecific.signal.reference = reference for aggressive signals used by the signaling species in encounters with conspecifics

notes: notes on focal interaction

source.format: format of source: photo; video

source.description: photographer's description of photo or video (sometimes translated to English, depending on original language)

source: source from which photo or video was obtained

link: web address for photo or video

continent: continent where focal interaction was recorded

credit: photographer credited with original photo or video, according to source

mouth: number of naive observers indicating the mouth as highlighted in the focal interaction

bill: number of naive observers indicating the bill as highlighted in the focal interaction

face/throat: number of naive observers indicating the face/throat region as highlighted in the focal interaction

breast: number of naive observers indicating the breast as highlighted in the focal interaction

belly: number of naive observers indicating the belly as highlighted in the focal interaction

sides: number of naive observers indicating the sides as highlighted in the focal interaction

crown: number of naive observers indicating the crown as highlighted in the focal interaction

nape/back: number of naive observers indicating the nape/back region as highlighted in the focal interaction

shoulder: number of naive observers indicating the shoulder as highlighted in the focal interaction

upperwings: number of naive observers indicating the upperwings as highlighted in the focal interaction

underwings: number of naive observers indicating the underwings as highlighted in the focal interaction

uppertail: number of naive observers indicating the uppertail as highlighted in the focal interaction

uppertail.coverts: number of naive observers indicating the uppertail coverts as highlighted in the focal interaction

undertail: number of naive observers indicating the undertail as highlighted in the focal interaction

undertail.coverts: number of naive observers indicating the undertail coverts as highlighted in the focal interaction

tarsal.feathers: number of naive observers indicating the tarsal feathers as highlighted in the focal interaction

legs/feet: number of naive observers indicating the legs and/or feet as highlighted in the focal interaction

red/pink/orange/yellow: number of naive observers indicating carotenoid colors (red/pink/orange/yellow) as highlighted in the focal interaction; NA if this color is not present in focal species

black: number of naive observers indicating black as highlighted in the focal interaction; NA if this color is not present in focal species

white: number of naive observers indicating white as highlighted in the focal interaction; NA if this color is not present in focal species

dark/white contrast: number of naive observers indicating a dark/white contrast as highlighted in the focal interaction; NA if these colors are not present in focal species

blue/green/violet: number of naive observers indicating structural colors (blue/green/violet) as highlighted in the focal interaction; NA if this color is not present in focal species

rufous/chestnut: number of naive observers indicating rufous and/or chestnut as highlighted in the focal interaction; NA if this color is not present in focal species

brown/beige: number of naive observers indicating brown and/or beige as highlighted in the focal interaction; NA if this color is not present in focal species

gray: number of naive observers indicating gray as highlighted in the focal interaction; NA if this color is not present in focal species

color.reference: reference used to determine which colors are present in focal species

animal.1: species name in Jetz et al. 2012 phylogeny (underscore removed)

animal: species name in Jetz et al. 2012 phylogeny
