# Supplementary material for: Aggressive signaling among competing species of birds
Source: PeerJ. 2022 Jun 13;10:e13431. doi: 10.7717/peerj.13431 (PMC9202552; doi:10.7717/peerj.13431)
Supplement: Supplemental Information 4 [file peerj-10-13431-s004.tre]

((((Gallus_gallus:54.09622397312593,Penelope_jacquacu:54.09622397332461):24.757416944348755,(((Dendrocygna_viduata:8.68682936514867,Dendrocygna_bicolor:8.686829365117601):5.841360586785319,Dendrocygna_autumnalis:14.528189951815342):17.4441413430568,Amazonetta_brasiliensis:31.972331294460844):46.881309622897334):21.563399574181034,((((((Porphyrio_martinica:34.11747380895232,(Fulica_atra:14.398719673061256,Gallinula_chloropus:14.398719673122637):19.718754135823218):17.90156757838451,(Grus_monacha:6.901490094258776,Grus_vipio:6.9014900942514625):45.117551293318705):17.8546550297513,((Guira_guira:33.12256508584001,Crotophaga_ani:33.122565085762304):24.484343780479982,Tapera_naevia:57.60690886615169):12.26678755111574):3.235152046455994,(Tauraco_corythaix:70.17931357376897,((((Aptenodytes_patagonicus:24.129538728168118,Eudyptes_schlegeli:24.129538728235296):2.7076533283213493,(Pygoscelis_papua:7.757711074310993,Pygoscelis_antarcticus:7.757711074310993):19.079480982102147):36.803316532300016,(((Thalassarche_cauta:8.096138365257145,Thalassarche_melanophrys:8.096138365291626):16.3353042512935,(Diomedea_antipodensis:5.78931196943561,Diomedea_epomophora:5.789311969438789):18.642130647205015):30.773357941549754,Macronectes_halli:55.2048005580282):8.435708030841226):3.366263569743893,((((((((((Ardea_herodias:2.023744160810597,Ardea_cinerea:2.0237441608229876):0.9613897205175688,Ardea_cocoi:2.985133881359321):8.02879983093807,Ardea_goliath:11.013933712180995):7.002314580607305,Casmerodius_albus:18.016248292859327):12.966299473927997,Ardeola_ralloides:30.982547766662023):2.189769242063882,(Egretta_thula:11.657756076355826,Egretta_caerulea:11.657756076371502):21.514560932526827):22.425040854188907,Tigrisoma_lineatum:55.597357863001704):4.136194892020498,((Theristicus_caudatus:42.888343478721076,Phimosus_infuscatus:42.88834347869844):10.41983540939944,Plegadis_chihi:53.30817888808412):6.425373867108995):5.012815211992596,(Anhinga_anhinga:33.33749163132389,Phalacrocorax_brasilianus:33.33749163115761):31.408876335894917):1.3864928004892505,Leptoptilos_crumeniferus:66.13286076771368):0.8739113913476189):3.1725414147979905):2.9295348899642164):3.7213861546104283,((Zenaida_macroura:29.03076567718342,Streptopelia_capicola:29.030765677179662):7.141614189726816,(Columbina_squammata:7.409394601945983,(Columbina_minuta:1.39128239837305,Columbina_talpacoti:1.391282398373764):6.018112203545407):28.762985264905303):40.65785475138236):6.541412536583721,(((((Jacana_jacana:54.174220870423916,((Calidris_fuscicollis:33.85794905897977,(Xenus_cinereus:28.735464146162045,Tringa_totanus:28.7354641459788):5.122484912946675):2.951418327070769,Limosa_haemastica:36.809367385997504):17.36485348467123):4.136422590718162,((Larus_dominicanus:4.589731868001839,Larus_cirrocephalus:4.589731867989295):14.052841809967953,(Sterna_sandvicensis:5.754481443141613,Sterna_hirundinacea:5.754481443156277):12.888092234843569):39.66806978314746):7.305480096536982,(Pluvialis_squatarola:47.745015597724716,Vanellus_chilensis:47.74501559776261):17.871107959964178):16.964582899818964,((((((Brotogeris_tirica:4.8785509341499935,Brotogeris_chiriri:4.878550934152123):24.713592964834113,(((Aratinga_aurea:13.410337588081543,(Ara_ararauna:7.828742817035859,Ara_chloropterus:7.828742817043119):5.58159477102433):0.8602657076638671,Anodorhynchus_hyacinthinus:14.270603295785316):1.2638389234124787,Pyrrhura_frontalis:15.534442219173195):14.05770167976961):47.854915141525936,(((Zimmerius_acer:21.40829215940874,(Pitangus_sulphuratus:12.842578029488944,(((Tyrannus_savana:2.545809977438897,Tyrannus_melancholicus:2.5458099774517615):6.714238733432126,Megarynchus_pitangua:9.260048710919216):0.8906742806823011,Myiodynastes_maculatus:10.150722991590719):2.6918550379307096):8.565714129762554):31.20549138705876,((Xiphorhynchus_guttatus:9.445423859758588,Hylexetastes_brigidai:9.445423859750166):8.209842161314345,Furnarius_rufus:17.655266021063888):34.95851752569283):14.389133114267977,(Corvus_corax:50.505310631119066,(((((Lamprotornis_nitens:23.06246036831197,(Mimus_saturninus:5.1284035014486085,Mimus_gilvus:5.128403501449481):17.93405686689302):6.537511781543852,((Turdus_philomelos:13.692589871652505,(Turdus_merula:10.106109237790733,(((Turdus_rufiventris:5.786560571206476,Turdus_leucomelas:5.786560571226525):1.3396722074098575,Turdus_amaurochalinus:7.126232778619246):2.3214749565966386,Turdus_pilaris:9.447707735216492):0.6584015025421053):3.5864806339029958):12.45656204398939,(Cinclidium_leucurum:16.763629415413515,Erithacus_rubecula:16.763629415467875):9.385522500181253):3.4508202342973533):9.281328788396948,Sitta_europaea:38.88130093808521):4.854672107934093,(Passer_domesticus:31.660273155332764,(((Coccothraustes_vespertinus:20.512993790194688,(Carduelis_magellanica:5.6874226800691075,Carduelis_pinus:5.687422680069585):14.825571110094426):3.281860262067159,((Euphonia_chalybea:6.176611684079148,Euphonia_xanthogaster:6.176611684053958):6.703032519362336,(Euphonia_violacea:7.156409412354651,Euphonia_pectoralis:7.156409412409228):5.723234791020705):10.915209848913292):3.6167840988270115,(((Zonotrichia_capensis:14.860962448088655,(((Agelaius_phoeniceus:7.129620248791542,Molothrus_bonariensis:7.129620248823223):5.534981969661318,Icterus_cayanensis:12.664602218462498):0.6470400509890801,(Cacicus_haemorrhous:6.849847979550645,Cacicus_chrysopterus:6.849847979570452):6.461794289859879):1.5493201786597908):4.202979567131754,Parula_pitiayumi:19.063942015072247):2.7793270225850186,(((Saltator_similis:8.586446481879474,Saltator_maximus:8.58644648189957):4.572462480680638,(((Sporophila_collaris:3.8650347189310317,Sporophila_nigricollis:3.865034718917714):8.321123497719663,Sicalis_flaveola:12.186158216619413):0.35944416317289196,((((Ramphocelus_bresilius:1.3873235919602505,Ramphocelus_carbo:1.3873235919552245):4.9824069270946385,Tachyphonus_coronatus:6.369730519074324):4.236443131345177,Trichothraupis_melanops:10.6061736503665):1.6513920128560322,(Dacnis_cayana:5.460656207941195,Dacnis_nigripes:5.460656207931741):6.796909455307648):0.2880367165581248):0.6133065827900168):2.0931461395954223,(((((Tangara_preciosa:3.4022501996580448,Tangara_cayana:3.4022501996411325):4.589286635447532,Tangara_peruviana:7.991536835129744):2.494168497081324,Coereba_flaveola:10.485705332235277):0.4734277307133734,(Orthogonys_chloricterus:9.782954527958353,(Thraupis_bonariensis:8.924387127219637,((Thraupis_cyanoptera:3.1071849567929104,Thraupis_sayaca:3.107184956784754):0.7667313575594825,(Thraupis_ornata:0.9382492579433211,Thraupis_palmarum:0.9382492579441992):2.9356670564167096):5.0504708128885865):0.858567400710033):1.1761785349489777):0.7009859761433059,Cissopis_leverianus:11.66011903907262):3.5919360629561865):6.591213935825676):5.568369113238646):4.248635004345719):12.075699890753864):0.9276797094964877,(Pycnonotus_jocosus:30.765519735088628,Pomatorhinus_ruficollis:30.765519735253253):13.898133020519019):5.841657875533556):16.497606029480146):10.444142379732924):1.1890399388043704,(Caracara_plancus:34.603598084073155,(Falco_sparverius:12.370765854559014,(Falco_femoralis:9.672075878115253,Falco_peregrinus:9.672075878095644):2.698689976397917):22.232832229282632):44.032500895296884):1.5025928883083992,Urocolius_indicus:80.13869186757972):0.7215085042847704,((Coragyps_atratus:77.50743919495613,(((Torgos_tracheliotos:33.93889532228929,((Haliaeetus_pelagicus:13.695885189496405,Haliaeetus_vocifer:13.695885189588347):9.37623222573986,((Buteo_magnirostris:12.419468869895454,((Buteo_lagopus:2.4691692884989784,Buteo_buteo:2.469169288501131):6.477446289401572,Buteo_albicaudatus:8.94661557791778):3.472853291980007):1.406569442327692,Buteogallus_meridionalis:13.826038312239938):9.246079103020818):10.866777906971766):7.357988930622945,Elanoides_forficatus:41.29688425285992):13.42704641760205,Elanus_leucurus:54.72393067042798):22.783508524012973):2.1441053680821085,(Bubo_scandiaca:78.08361265589012,(((((Nystalus_maculatus:11.767226745392364,Nystalus_chacuru:11.767226745350133):34.65770048028558,Galbula_ruficauda:46.42492722567706):14.538542528121098,(Picumnus_temminckii:23.848145740490608,((Campephilus_melanoleucos:15.143042674130127,(Dryocopus_lineatus:9.601461667321905,Colaptes_melanochloros:9.601461667353167):5.541581006761202):1.3893916213251156,Melanerpes_flavifrons:16.53243429540479):7.31571144508748):37.11532401334853):8.384562523247013,(Chloroceryle_inda:6.667479544436107,Chloroceryle_americana:6.667479544439407):62.680552732729765):2.0564087146050127,Phoeniculus_purpureus:71.4044409916063):6.679171663995035):1.5679319069298856):1.2086558091437212):1.7205060858170782):0.26680934263650613,(((((Lophornis_chalybeus:19.438149409267385,Clytolaema_rubricauda:19.438149409277763):1.2050790397205908,(Heliomaster_squamosus:17.553827091573552,(Eupetomena_macroura:13.141782711831357,Leucochloris_albicollis:13.14178271184002):4.412044379787627):3.0894013574058334):3.826760819364022,((Chrysolampis_mosquitus:21.982783001507023,Heliothryx_auritus:21.982783001470125):0.987897469042526,((Colibri_coruscans:6.700591303865598,Colibri_delphinae:6.700591303862427):1.6517300299018576,Colibri_serrirostris:8.352321333767366):14.618359136778054):1.4993087977811257):2.421562516597241,Florisuga_fusca:26.891551784941765):0.9311063622885847,Phaethornis_pretrei:27.82265814716148):55.02485765296754):0.5241313546605397):17.045393336691077):7.669858851246872,Rhynchotus_rufescens:108.08689934234302);
